# Supplementary material for: Clock-dependent chromatin topology modulates circadian transcription and behavior
Source: Genes Dev. 2018 Mar 1;32(5-6):347–58. doi: 10.1101/gad.312397.118 (PMC5900709; doi:10.1101/gad.312397.118)
Supplement: Supplemental Material [file supp_gad.312397.118_Supplemental_Table_S1.xlsx]

## Sheet: Overall
Bait	Time	Tissue	replicate	Passed quality threshold ?	Total # of counts (excluding +/- 5 fragments)	# of counts on trans chr.	% of total counts on trans chr.	# of counts on cis chr.	% of total counts on cis chr.	# of counts within 2Mb	% of cis counts within 2Mb	Power-law alpha exponent (merged across samples that passed the quality control)
												Left from bait	Right from bait
CRY1 TSS	ZT08	Kidney WT	1	Yes	4167475	2877614	69.0493	1289861	30.9507	514940	39.9221	0.797262	-0.85302
CRY1 TSS	ZT08	Kidney WT	2	Yes	4.62854e+06	3.03993e+06	65.6779	1588611	34.3221	570626	35.9198
CRY1 TSS	ZT08	Kidney WT	3	Yes	5765419	3766708	65.3328	1998711	34.6672	783696	39.2101
CRY1 TSS	ZT08	Kidney WT	4	Yes	3868116	2591601	66.9991	1276515	33.0009	499648	39.1416
CRY1 TSS	ZT08	Liver Bmal1-/-	1	Yes	4.26016e+06	3399201	79.7905	860954	20.2095	366999	42.627	0.902249	-0.918315
CRY1 TSS	ZT08	Liver Bmal1-/-	2	No
CRY1 TSS	ZT08	Liver Bmal1-/-	3	Yes	4757204	3.09479e+06	65.0548	1.66241e+06	34.9452	785669	47.2608
CRY1 TSS	ZT08	Liver WT	1	Yes	6.10113e+06	3.9277e+06	64.3766	2173434	35.6234	868036	39.9385	0.818662	-0.912719
CRY1 TSS	ZT08	Liver WT	2	Yes	7517927	4.53988e+06	60.3873	2.97805e+06	39.6127	1268484	42.5944
CRY1 TSS	ZT08	Liver WT	3	Yes	6167558	3800976	61.6285	2366582	38.3715	991642	41.9019
CRY1 TSS	ZT08	Liver WT	4	Yes	6897597	4519583	65.524	2378014	34.476	941144	39.5769
CRY1 TSS	ZT20	Kidney WT	1	Yes	5685807	3.51969e+06	61.9031	2.16612e+06	38.0969	936131	43.217	0.874642	-0.906948
CRY1 TSS	ZT20	Kidney WT	2	Yes	5.20533e+06	3.17057e+06	60.91	2034761	39.09	939174	46.1565
CRY1 TSS	ZT20	Kidney WT	3	Yes	5.98993e+06	3.65211e+06	60.9708	2337819	39.0292	1.07719e+06	46.0768
CRY1 TSS	ZT20	Kidney WT	4	Yes	5.54781e+06	3281617	59.1515	2.2662e+06	40.8485	1068783	47.162
CRY1 TSS	ZT20	Liver Bmal1-/-	1	Yes	4324501	3.34211e+06	77.2831	982392	22.7169	415884	42.3339	0.909661	-0.937039
CRY1 TSS	ZT20	Liver Bmal1-/-	2	Yes	4.10853e+06	2849280	69.3504	1.25925e+06	30.6496	637326	50.6117
CRY1 TSS	ZT20	Liver Bmal1-/-	3	Yes	3.395e+06	2.20687e+06	65.0036	1188130	34.9964	537560	45.2442
CRY1 TSS	ZT20	Liver WT	1	Yes	10070346	6094373	60.518	3975973	39.482	1949934	49.0429	0.884414	-0.934283
CRY1 TSS	ZT20	Liver WT	2	Yes	8.86673e+06	5576413	62.8915	3.29031e+06	37.1085	1.40781e+06	42.7864
CRY1 TSS	ZT20	Liver WT	3	Yes	10313465	6216238	60.273	4097227	39.727	1.87347e+06	45.7254
CRY1 TSS	ZT20	Liver WT	4	Yes	1.01958e+07	6306164	61.8507	3.88961e+06	38.1493	1.74464e+06	44.8539
CRY1 INTRON1	ZT08	Liver WT	1	No								0.774137	-0.891955
CRY1 INTRON1	ZT08	Liver WT	2	Yes	8612114	5122426	59.4793	3489688	40.5207	1354686	38.8197
CRY1 INTRON1	ZT08	Liver WT	3	Yes	8322005	5.07867e+06	61.027	3.24334e+06	38.973	1.25461e+06	38.6826
CRY1 INTRON1	ZT08	Liver WT	4	Yes	7595330	4.98245e+06	65.5988	2.61288e+06	34.4012	978938	37.4658
CRY1 INTRON1	ZT20	Liver WT	1	Yes	8375731	5027250	60.0216	3348481	39.9784	1.46465e+06	43.7406	0.806913	-0.928611
CRY1 INTRON1	ZT20	Liver WT	2	Yes	8.12049e+06	4993148	61.4883	3.12734e+06	38.5117	1182667	37.817
CRY1 INTRON1	ZT20	Liver WT	3	Yes	6390273	3884319	60.7849	2505954	39.2151	1042708	41.6092
CRY1 INTRON1	ZT20	Liver WT	4	Yes	7.81822e+06	4841252	61.9227	2.97697e+06	38.0773	1.20459e+06	40.4637
GYS2 TSS	ZT08	Kidney WT	1	Yes	4093983	2809018	68.6133	1284965	31.3867	592954	46.1455	0.809006	-0.964014
GYS2 TSS	ZT08	Kidney WT	2	Yes	2.20577e+06	1419131	64.3373	786636	35.6627	332067	42.2136
GYS2 TSS	ZT08	Kidney WT	3	Yes	2.64361e+06	1.65145e+06	62.4695	992160	37.5305	464566	46.8236
GYS2 TSS	ZT08	Kidney WT	4	Yes	2.65724e+06	1715303	64.552	941940	35.448	466632	49.5395
GYS2 TSS	ZT08	Liver Bmal1-/-	1	Yes	4.81357e+06	3720475	77.2914	1.0931e+06	22.7086	587328	53.7307	0.89467	-0.892478
GYS2 TSS	ZT08	Liver Bmal1-/-	2	Yes	9.0355e+06	6144540	68.0044	2.89096e+06	31.9956	1515222	52.4124
GYS2 TSS	ZT08	Liver Bmal1-/-	3	Yes	8988495	5.64899e+06	62.8469	3.3395e+06	37.1531	1901499	56.9396
GYS2 TSS	ZT08	Liver WT	1	No								0.917043	-0.872755
GYS2 TSS	ZT08	Liver WT	2	No
GYS2 TSS	ZT08	Liver WT	3	Yes	5.53517e+06	3.39854e+06	61.399	2136631	38.601	1155032	54.0586
GYS2 TSS	ZT08	Liver WT	4	Yes	3923512	2527442	64.4178	1396070	35.5822	749226	53.6668
GYS2 TSS	ZT20	Kidney WT	1	Yes	1661794	991400	59.6584	670394	40.3416	352053	52.5143	0.86208	-1.06799
GYS2 TSS	ZT20	Kidney WT	2	Yes	2.58661e+06	1.50876e+06	58.3296	1077853	41.6704	602362	55.8854
GYS2 TSS	ZT20	Kidney WT	3	Yes	2.57918e+06	1501233	58.2058	1.07795e+06	41.7942	613138	56.8802
GYS2 TSS	ZT20	Kidney WT	4	Yes	4.68545e+06	2.79428e+06	59.6373	1891175	40.3627	1.03684e+06	54.825
GYS2 TSS	ZT20	Liver Bmal1-/-	1	Yes	5.61525e+06	4.30414e+06	76.651	1311104	23.349	693550	52.8982	0.902413	-0.93804
GYS2 TSS	ZT20	Liver Bmal1-/-	2	Yes	8.54411e+06	5741727	67.201	2.80238e+06	32.799	1737246	61.9918
GYS2 TSS	ZT20	Liver Bmal1-/-	3	Yes	8.10819e+06	5122724	63.1797	2.98546e+06	36.8203	1.77192e+06	59.3516
GYS2 TSS	ZT20	Liver WT	1	Yes	5768259	3450665	59.8216	2317594	40.1784	1318489	56.8904	0.92714	-0.91779
GYS2 TSS	ZT20	Liver WT	2	Yes	6152172	3803707	61.8271	2348465	38.1729	1.29794e+06	55.2674
GYS2 TSS	ZT20	Liver WT	3	Yes	7210672	4404485	61.0829	2806187	38.9171	1595142	56.8438
GYS2 TSS	ZT20	Liver WT	4	Yes	3.41398e+06	2052410	60.1177	1.36157e+06	39.8823	797758	58.5909
GYS2 EXON8	ZT08	Liver WT	1	No								0.836839	-0.963271
GYS2 EXON8	ZT08	Liver WT	2	Yes	4624630	3028480	65.4859	1596150	34.5141	888364	55.6567
GYS2 EXON8	ZT08	Liver WT	3	Yes	4.09799e+06	2628091	64.1312	1.4699e+06	35.8688	758096	51.5748
GYS2 EXON8	ZT08	Liver WT	4	Yes	4.11481e+06	2806385	68.202	1.30843e+06	31.798	676862	51.7311
GYS2 EXON8	ZT20	Liver WT	1	Yes	3959265	2.47291e+06	62.4589	1.48635e+06	37.5411	825240	55.5211	0.870817	-0.876479
GYS2 EXON8	ZT20	Liver WT	2	Yes	6201606	4059871	65.4648	2141735	34.5352	1.05468e+06	49.2443
GYS2 EXON8	ZT20	Liver WT	3	Yes	3.69438e+06	2270698	61.4636	1.42368e+06	38.5364	804736	56.5249
GYS2 EXON8	ZT20	Liver WT	4	Yes	5030369	3.28262e+06	65.2561	1.74775e+06	34.7439	904840	51.7718
HOXD4 TSS	ZT08	Liver Bmal1-/-	1	Yes	6431072	5164191	80.3006	1266881	19.6994	461919	36.4611	0.76993	-0.887583
HOXD4 TSS	ZT08	Liver Bmal1-/-	2	Yes	4.80421e+06	3308393	68.8645	1.49582e+06	31.1355	649226	43.4028
HOXD4 TSS	ZT08	Liver Bmal1-/-	3	Yes	11995251	7844189	65.3941	4151062	34.6059	1997849	48.1286
HOXD4 TSS	ZT08	Liver WT	1	No								0.773554	-0.871721
HOXD4 TSS	ZT08	Liver WT	2	Yes	6.79377e+06	3.9237e+06	57.7543	2870074	42.2457	1224383	42.6603
HOXD4 TSS	ZT08	Liver WT	3	Yes	6420244	3.8301e+06	59.6567	2.59014e+06	40.3433	1098284	42.4025
HOXD4 TSS	ZT08	Liver WT	4	Yes	7977744	5162105	64.7063	2815639	35.2937	1178641	41.8605
HOXD4 TSS	ZT20	Liver Bmal1-/-	1	Yes	8.34362e+06	7076693	84.8156	1.26693e+06	15.1844	374906	29.5917	0.745335	-0.900864
HOXD4 TSS	ZT20	Liver Bmal1-/-	2	Yes	7.2699e+06	5.30972e+06	73.0371	1960179	26.9629	911268	46.489
HOXD4 TSS	ZT20	Liver Bmal1-/-	3	Yes	10055850	6.69987e+06	66.6266	3.35598e+06	33.3734	1556128	46.3688
HOXD4 TSS	ZT20	Liver WT	1	Yes	1.03296e+07	5978335	57.8756	4.35129e+06	42.1244	2143928	49.2711	0.802946	-0.939158
HOXD4 TSS	ZT20	Liver WT	2	Yes	9132891	5.52332e+06	60.4773	3.60957e+06	39.5227	1.64923e+06	45.6905
HOXD4 TSS	ZT20	Liver WT	3	Yes	7262568	4166323	57.3671	3096245	42.6329	1538597	49.6924
HOXD4 TSS	ZT20	Liver WT	4	Yes	9684314	5716602	59.0295	3967712	40.9705	1852494	46.6892
CRY1 TSS+	ZT00	Liver_Cry1intronKO	1	Yes	3.20397e+06	1.89076e+06	59.0129	1313215	40.9871	634443	48.3122	0.841364	-0.966332
CRY1 TSS+	ZT00	Liver_Cry1intronKO	2	Yes	1330055	788729	59.3005	541326	40.6995	256035	47.2977
CRY1 TSS+	ZT00	Liver_Cry1intronKO	3	Yes	1029059	631254	61.3429	397804	38.6571	168236	42.2913
CRY1 TSS+	ZT00	Liver_WT	1	Yes	1.65971e+06	993829	59.8796	665884	40.1204	343284	51.5531	0.926537	-0.979419
CRY1 TSS+	ZT00	Liver_WT	2	Yes	780811	465316	59.5939	315495	40.4061	148820	47.1702
CRY1 TSS+	ZT00	Liver_WT	3	Yes	1210453	731282	60.4139	479172	39.5861	234616	48.9628
CRY1 TSS+	ZT04	Liver_Cry1intronKO	1	Yes	1411654	865484	61.31	546170	38.69	235856	43.1837	0.805496	-0.925006
CRY1 TSS+	ZT04	Liver_Cry1intronKO	2	Yes	1332435	780526	58.5789	551910	41.4211	216480	39.2238
CRY1 TSS+	ZT04	Liver_Cry1intronKO	3	Yes	1411965	850480	60.2338	561485	39.7662	246450	43.8926
CRY1 TSS+	ZT04	Liver_WT	1	Yes	1.36304e+06	790042	57.9616	573002	42.0384	254478	44.4112	0.833277	-0.945465
CRY1 TSS+	ZT04	Liver_WT	2	Yes	1302613	779213	59.8192	523400	40.1808	222698	42.5483
CRY1 TSS+	ZT08	Liver_Cry1intronKO	1	Yes	1840310	1.07833e+06	58.5948	761984	41.4052	360392	47.2966	0.811202	-0.926172
CRY1 TSS+	ZT08	Liver_Cry1intronKO	2	Yes	1377362	825370	59.924	551992	40.076	217746	39.4474
CRY1 TSS+	ZT08	Liver_Cry1intronKO	3	Yes	1166102	714978	61.3135	451124	38.6865	189904	42.0956
CRY1 TSS+	ZT08	Liver_WT	1	Yes	1412927	844815	59.7918	568112	40.2082	257810	45.38	0.86759	-0.951263
CRY1 TSS+	ZT08	Liver_WT	2	Yes	1100182	647254	58.8315	452928	41.1685	212610	46.9412
CRY1 TSS+	ZT08	Liver_WT	3	Yes	1.32217e+06	806318	60.9844	515853	39.0156	233432	45.2516
CRY1 TSS+	ZT12	Liver_Cry1intronKO	1	Yes	1070818	645832	60.3121	424986	39.6879	182980	43.0556	0.83373	-0.893074
CRY1 TSS+	ZT12	Liver_Cry1intronKO	2	Yes	1309302	796734	60.8518	512568	39.1482	191693	37.3986
CRY1 TSS+	ZT12	Liver_WT	1	Yes	1506350	890654	59.1266	615696	40.8734	265642	43.145	0.837757	-0.899334
CRY1 TSS+	ZT12	Liver_WT	2	Yes	1.21299e+06	739486	60.9638	473507	39.0362	189325	39.9836
CRY1 TSS+	ZT16	Liver_Cry1intronKO	1	Yes	915814	527389	57.5869	388424	42.4131	179184	46.131	0.83439	-0.943619
CRY1 TSS+	ZT16	Liver_Cry1intronKO	2	Yes	1.04988e+06	628818	59.8943	421062	40.1057	179114	42.5385
CRY1 TSS+	ZT16	Liver_Cry1intronKO	3	Yes	1475825	895704	60.6918	580120	39.3082	254608	43.8888
CRY1 TSS+	ZT16	Liver_WT	1	Yes	2440321	1417878	58.1021	1022443	41.8979	453296	44.3345	0.878992	-0.94805
CRY1 TSS+	ZT16	Liver_WT	2	Yes	1.48205e+06	871954	58.8342	610099	41.1658	298218	48.8802
CRY1 TSS+	ZT16	Liver_WT	3	Yes	1555992	926512	59.5447	629480	40.4553	292716	46.5012
CRY1 TSS+	ZT20	Liver_Cry1intronKO	1	Yes	1.64469e+06	991942	60.3118	652748	39.6882	300315	46.0078	0.878992	-0.94805
CRY1 TSS+	ZT20	Liver_Cry1intronKO	2	Yes	1.24162e+06	739888	59.5904	501734	40.4096	218255	43.5001
CRY1 TSS+	ZT20	Liver_Cry1intronKO	3	Yes	975318	586462	60.1303	388856	39.8697	181042	46.5575
CRY1 TSS+	ZT20	Liver_WT	1	Yes	2.94274e+06	1.72566e+06	58.6411	1217088	41.3589	559654	45.983	0.880604	-0.94269
CRY1 TSS+	ZT20	Liver_WT	2	Yes	1081419	666006	61.5863	415413	38.4137	185044	44.5445
CRY1 TSS+	ZT20	Liver_WT	3	Yes	968394	584234	60.3302	384160	39.6698	175910	45.7908
Cry1_UP	ZT00	Liver_Cry1intronKO	1	No								0.775285	-0.919704
Cry1_UP	ZT00	Liver_Cry1intronKO	2	Yes	1.87957e+06	1.22094e+06	64.9587	658625	35.0413	287374	43.6325
Cry1_UP	ZT00	Liver_Cry1intronKO	3	Yes	1471217	989294	67.2433	481922	32.7567	203872	42.3039
Cry1_UP	ZT00	Liver_WT	1	Yes	2319364	1.54986e+06	66.8227	769502	33.1773	377634	49.0752	0.807186	-0.963003
Cry1_UP	ZT00	Liver_WT	2	Yes	1614929	1.06795e+06	66.13	546976	33.87	253192	46.2893
Cry1_UP	ZT00	Liver_WT	3	Yes	1.45563e+06	991426	68.1096	464208	31.8904	206698	44.5269
Cry1_UP	ZT04	Liver_Cry1intronKO	1	Yes	1403912	966916	68.873	436996	31.127	185164	42.3719	0.75858	-0.922402
Cry1_UP	ZT04	Liver_Cry1intronKO	2	No
Cry1_UP	ZT04	Liver_Cry1intronKO	3	Yes	1876394	1.26208e+06	67.2612	614310	32.7388	253818	41.3175
Cry1_UP	ZT04	Liver_WT	1	Yes	1248135	773534	61.9751	474602	38.0249	201542	42.4655	0.729504	-0.910872
Cry1_UP	ZT04	Liver_WT	2	Yes	2.03625e+06	1.36122e+06	66.8494	675028	33.1506	255460	37.8444
Cry1_UP	ZT08	Liver_Cry1intronKO	1	Yes	3.36759e+06	2162403	64.2122	1.20519e+06	35.7878	543582	45.1035	0.744217	-0.892964
Cry1_UP	ZT08	Liver_Cry1intronKO	2	Yes	1.36646e+06	894460	65.4579	472005	34.5421	190511	40.3621
Cry1_UP	ZT08	Liver_Cry1intronKO	3	Yes	1.66395e+06	1.10973e+06	66.6923	554223	33.3077	204358	36.8728
Cry1_UP	ZT08	Liver_WT	1	Yes	2264700	1.49979e+06	66.2247	764910	33.7753	343734	44.9379	0.744217	-0.892964
Cry1_UP	ZT08	Liver_WT	2	Yes	1354040	849864	62.7651	504176	37.2349	224818	44.5912
Cry1_UP	ZT08	Liver_WT	3	Yes	1.54112e+06	1.02892e+06	66.7644	512201	33.2356	219244	42.8042
Cry1_UP	ZT12	Liver_Cry1intronKO	1	Yes	1.27146e+06	872581	68.6281	398882	31.3719	154216	38.6622	0.756985	-0.855376
Cry1_UP	ZT12	Liver_Cry1intronKO	2	No
Cry1_UP	ZT12	Liver_WT	1	Yes	1226531	804009	65.5515	422522	34.4485	177330	41.9694	0.753992	-0.894665
Cry1_UP	ZT16	Liver_Cry1intronKO	1	Yes	1.94327e+06	1170853	60.2518	772412	39.7482	367406	47.5661	0.754956	-0.937896
Cry1_UP	ZT16	Liver_Cry1intronKO	2	Yes	1036838	709193	68.3996	327645	31.6004	139991	42.7264
Cry1_UP	ZT16	Liver_Cry1intronKO	3	Yes	1448452	925136	63.8707	523316	36.1293	217770	41.6136
Cry1_UP	ZT16	Liver_WT	1	No								0.807685	-0.922368
Cry1_UP	ZT16	Liver_WT	2	Yes	1.43348e+06	931570	64.9865	501912	35.0135	247868	49.3849
Cry1_UP	ZT16	Liver_WT	3	Yes	1.67202e+06	1098807	65.7175	573210	34.2825	247809	43.2318
Cry1_UP	ZT20	Liver_Cry1intronKO	1	Yes	2.32144e+06	1.54668e+06	66.6257	774765	33.3743	365344	47.1555	0.790481	-0.939803
Cry1_UP	ZT20	Liver_Cry1intronKO	2	Yes	987029	660597	66.9278	326432	33.0722	140076	42.9114
Cry1_UP	ZT20	Liver_Cry1intronKO	3	Yes	1.56756e+06	1020199	65.082	547360	34.918	238580	43.5874
Cry1_UP	ZT20	Liver_WT	1	Yes	3.11203e+06	1890049	60.7336	1.22198e+06	39.2664	590928	48.3582	0.778566	-0.93721
Cry1_UP	ZT20	Liver_WT	2	Yes	1113106	784430	70.4722	328676	29.5278	142169	43.2551
Cry1_UP	ZT20	Liver_WT	3	Yes	1855990	1230174	66.2813	625816	33.7187	279336	44.6355
Gys2_TSS	ZT00	Liver_WT	1	Yes	1.53523e+06	941626	61.3344	593607	38.6656	358284	60.357	0.974935	-0.918786
Gys2_TSS	ZT00	Liver_WT	2	Yes	863856	518917	60.0698	344939	39.9302	206324	59.8148
Gys2_TSS	ZT00	Liver_WT	3	Yes	902568	549642	60.8977	352925	39.1023	206958	58.6406
Gys2_TSS	ZT04	Liver_WT	1	Yes	715417	443990	62.0602	271428	37.9398	160724	59.2145	0.947799	-0.856423
Gys2_TSS	ZT04	Liver_WT	2	Yes	1091813	673788	61.7128	418024	38.2872	227872	54.5118
Gys2_TSS	ZT08	Liver_WT	1	Yes	1253619	777796	62.0441	475823	37.9559	287823	60.4895	1.00989	-0.939173
Gys2_TSS	ZT08	Liver_WT	2	Yes	729659	438152	60.0488	291508	39.9512	186666	64.0347
Gys2_TSS	ZT08	Liver_WT	3	Yes	869466	546816	62.8911	322650	37.1089	198420	61.4971
Gys2_TSS	ZT12	Liver_WT	1	Yes	1.37133e+06	815248	59.4495	556080	40.5505	316944	56.9961	0.928915	-0.840898
Gys2_TSS	ZT12	Liver_WT	2	Yes	1016759	622028	61.1775	394731	38.8225	209222	53.0037
Gys2_TSS	ZT16	Liver_WT	1	Yes	1420088	861756	60.6832	558332	39.3168	304834	54.5973	0.963237	-0.906157
Gys2_TSS	ZT16	Liver_WT	2	Yes	1288214	762458	59.1872	525756	40.8128	336770	64.0545
Gys2_TSS	ZT16	Liver_WT	3	Yes	843452	508852	60.3297	334600	39.6703	211036	63.0709
Gys2_TSS	ZT20	Liver_WT	1	Yes	4511487	2737808	60.6853	1773679	39.3147	1001849	56.4842	0.912326	-0.899514
Gys2_TSS	ZT20	Liver_WT	2	Yes	1316785	837352	63.5907	479432	36.4093	263850	55.0337
Gys2_TSS	ZT20	Liver_WT	3	Yes	996148	611933	61.4299	384215	38.5701	211806	55.1269
Gys2_Exon8	ZT00	Liver_WT	1	Yes	987948	641490	64.9315	346458	35.0685	206673	59.653	0.87503	-0.935139
Gys2_Exon8	ZT00	Liver_WT	2	Yes	1.23979e+06	794150	64.0554	445636	35.9446	251276	56.3859
Gys2_Exon8	ZT00	Liver_WT	3	Yes	1159294	769921	66.4129	389373	33.5871	217125	55.7627
Gys2_Exon8	ZT04	Liver_WT	1	Yes	676362	432628	63.9639	243734	36.0361	136230	55.8931	0.836191	-0.951152
Gys2_Exon8	ZT04	Liver_WT	2	Yes	1.56475e+06	1.05129e+06	67.1856	513464	32.8144	294392	57.3344
Gys2_Exon8	ZT08	Liver_WT	1	Yes	1843058	1253579	68.0163	589479	31.9837	340078	57.6913	0.891086	-0.993376
Gys2_Exon8	ZT08	Liver_WT	2	Yes	1.48457e+06	964780	64.9872	519790	35.0128	316085	60.8101
Gys2_Exon8	ZT08	Liver_WT	3	Yes	1612429	1078247	66.871	534182	33.129	318417	59.6083
Gys2_Exon8	ZT12	Liver_WT	1	Yes	1.19372e+06	778802	65.2415	414920	34.7585	230926	55.6556	0.854249	-0.907855
Gys2_Exon8	ZT12	Liver_WT	2	Yes	1438316	950102	66.0566	488214	33.9434	266981	54.6853
Gys2_Exon8	ZT16	Liver_WT	1	Yes	1423798	900308	63.2329	523490	36.7671	291427	55.6701	0.840828	-0.938973
Gys2_Exon8	ZT16	Liver_WT	2	Yes	1.2635e+06	809210	64.0451	454291	35.9549	278690	61.3463
Gys2_Exon8	ZT16	Liver_WT	3	Yes	1.53672e+06	1.00671e+06	65.5104	530007	34.4896	336281	63.4484
Gys2_Exon8	ZT20	Liver_WT	1	Yes	1496858	940538	62.8341	556320	37.1659	298293	53.6189	0.789	-0.903953
Gys2_Exon8	ZT20	Liver_WT	2	Yes	1.09451e+06	777837	71.067	316676	28.933	165734	52.3356
Gys2_Exon8	ZT20	Liver_WT	3	Yes	1464510	948606	64.773	515904	35.227	294066	57.0002
Hoxd4	ZT00	Liver_WT	1	Yes	1267700	703166	55.4678	564534	44.5322	282491	50.0396	0.772298	-0.921928
Hoxd4	ZT00	Liver_WT	2	Yes	1.05147e+06	589778	56.0909	461690	43.9091	207130	44.8633
Hoxd4	ZT00	Liver_WT	3	Yes	1.80781e+06	1036649	57.3427	771164	42.6573	353171	45.7972
Hoxd4	ZT04	Liver_WT	1	Yes	823118	454834	55.2575	368284	44.7425	176700	47.9794	0.765148	-0.902501
Hoxd4	ZT04	Liver_WT	2	Yes	1544605	869377	56.2847	675228	43.7153	296064	43.8464
Hoxd4	ZT08	Liver_WT	1	Yes	1124516	627476	55.7997	497040	44.2003	236770	47.6359	0.774516	-0.927316
Hoxd4	ZT08	Liver_WT	2	Yes	1.06618e+06	581965	54.5842	484214	45.4158	238479	49.2508
Hoxd4	ZT08	Liver_WT	3	Yes	1.53224e+06	865250	56.4696	666990	43.5304	293725	44.0374
Hoxd4	ZT12	Liver_WT	1	Yes	1000929	564368	56.3845	436560	43.6155	192584	44.114	0.74487	-0.869789
Hoxd4	ZT12	Liver_WT	2	Yes	1.33827e+06	781422	58.3905	556848	41.6095	225619	40.5172
Hoxd4	ZT16	Liver_WT	1	No								0.759966	-0.913613
Hoxd4	ZT16	Liver_WT	2	Yes	1309510	749915	57.2668	559595	42.7332	246002	43.9606
Hoxd4	ZT16	Liver_WT	3	Yes	1.68601e+06	933942	55.3936	752069	44.6064	356502	47.4028
Hoxd4	ZT20	Liver_WT	1	No								0.912326	-0.899514
Hoxd4	ZT20	Liver_WT	2	Yes	1022727	667302	65.2474	355424	34.7526	134230	37.7662
Hoxd4	ZT20	Liver_WT	3	Yes	1.14055e+06	638038	55.9411	502514	44.0589	225061	44.787

## Sheet: sig_min
Bait	sig_min (units of Y)
CRY1 TSS	0.13
CRY1 INTRON1	0.16
GYS2 TSS	0.12
GYS2 EXON8	0.11
HOXD4 TSS	0.14
CRY1 TSS+ (around the clock)	0.06
Cry1_UP (around the clock)	0.09
Gys2_TSS (around the clock)	0.07
Gys2_Exon8 (around the clock)	0.08
Hoxd4 (around the clock)	0.06
