# Supplementary material for: Clock-dependent chromatin topology modulates circadian transcription and behavior
Source: Genes Dev. 2018 Mar 1;32(5-6):347–58. doi: 10.1101/gad.312397.118 (PMC5900709; doi:10.1101/gad.312397.118)
Supplement: Supplemental Material [file supp_gad.312397.118_Supplemental_Table_S2.xlsx]

## Sheet: Sheet1
CRISPR-Cas9 RNA guides
Target	Forward 5’->3’	Reverse 5’->3’
Cry1 intron 1 upstream	CACCGACGTTTTTATAGTAGTAAA	AAACTTTACTACTATAAAAACGTC
Cry1 intron 1 downstream	CACCGAGTGTAGAAACTATGGCAT	AAACATGCCATAGTTTCTACACTC
Primers for CRISPR-Cas9 mediated deletion screening
Target	Forward 5’-> 3’	Reverse 5’-> 3’
Cry1 intron 1 regulatory region	CAATTTAGAATGGGGTCACTCAG	ACACCTGAGCAACCACACTAAAA
