# Supplementary material for: Clock-dependent chromatin topology modulates circadian transcription and behavior
Source: Genes Dev. 2018 Mar 1;32(5-6):347–58. doi: 10.1101/gad.312397.118 (PMC5900709; doi:10.1101/gad.312397.118)
Supplement: Supplemental Material [file supp_gad.312397.118_Supplemental_Table_S3.xlsx]

## Sheet: Sheet1
4C-sequencing inverse primer sequences 5’ -> 3’		Condition
Cry1 TSS Fwd	AATGATACGGCGACCACCGAACACTCTTTCCCTACACGACGCTCTTCCGATCTTCTAACCTCAAGGGGGAAGAA	Liver and Kidney WT and Bmal1-/- at ZT08 and ZT20
Cry1 TSS Rev	CAAGCAGAAGACGGCATACGAGGATGTGTGGAGAAAGTGGTC
Cry1 intron1 Fwd	AATGATACGGCGACCACCGAACACTCTTTCCCTACACGACGCTCTTCCGATCTCCACCAAGCCTGAAGACCT
Cry1 intron1 Rev	CAAGCAGAAGACGGCATACGACATAGCTGAGTTTCAGAAAACGTG
Gys2 TSS Fwd	AATGATACGGCGACCACCGAACACTCTTTCCCTACACGACGCTCTTCCGATCTCAGCTGGATTGTGGTGAGAGG
Gys2 TSS Rev	CAAGCAGAAGACGGCATACGACTAAAGGCCAAAGGCCAAAG
Gys2 exon8 Fwd	AATGATACGGCGACCACCGAACACTCTTTCCCTACACGACGCTCTTCCGATCTCTCTACACGCAGCCCAGAT
Gys2 exon8 Rev	CAAGCAGAAGACGGCATACGATCCACGTTGAAATTGTTTGTCT
Hoxd4 Fwd	AATGATACGGCGACCACCGAACACTCTTTCCCTACACGACGCTCTTCCGATCTAAGGACAATAAAGCATCCATAGGCG
Hoxd4 Rev	CAAGCAGAAGACGGCATACGATCCAGTGGAATTGGGTGGGAT
Note: reason for multiple Cry1 TSS primers	incompatibility of original primers with the Two Step PCR Illumina's System (Next Tera).
Note: reason for multiple Cry1 TSS Fwd primers	Multiplexing
4C-sequencing inverse primer sequences used for First PCR amplification 5’ -> 3’		Condition
Cry1 TSS Fwd1	TCGTCGGCAGCGTCAGATGTGTATAAGAGACAGAAGGACGTCGCGCGTGGAT	Time course in liver of Cry1Δe and WT littermates
Cry1 TSS Fwd2	TCGTCGGCAGCGTCAGATGTGTATAAGAGACAGNAAGGACGTCGCGCGTGGAT
Cry1 TSS Fwd3	TCGTCGGCAGCGTCAGATGTGTATAAGAGACAGNNAAGGACGTCGCGCGTGGAT
Cry1 TSS Fwd4	TCGTCGGCAGCGTCAGATGTGTATAAGAGACAGNNNAAGGACGTCGCGCGTGGAT
Cry1 TSS Rev	GTCTCGTGGGCTCGGAGATGTGTATAAGAGACAGGCTTCTCATTGGGCGGCAT
Cry1 -6kb upstream TSS Fwd1	TCGTCGGCAGCGTCAGATGTGTATAAGAGACAGCCTGGAGAGATTATAGCTTGG	Time course in liver of Cry1Δe and WT littermates
Cry1 -6kb upstream TSS Fwd2	TCGTCGGCAGCGTCAGATGTGTATAAGAGACAGNCCTGGAGAGATTATAGCTTGG
Cry1 -6kb upstream TSS Fwd3	TCGTCGGCAGCGTCAGATGTGTATAAGAGACAGNNCCTGGAGAGATTATAGCTTGG
Cry1 -6kb upstream TSS Fwd4	TCGTCGGCAGCGTCAGATGTGTATAAGAGACAGNNNCCTGGAGAGATTATAGCTTGG
Cry1 -6kb upstream TSS Rev	GTCTCGTGGGCTCGGAGATGTGTATAAGAGACAGCACACCTCTGAGGAAGGGTA
Gys2 TSS Fwd1	TCGTCGGCAGCGTCAGATGTGTATAAGAGACAGATTGTGGTGAGAGGCCAGAT	Time course in liver of Cry1Δe and WT littermates
Gys2 TSS Fwd2	TCGTCGGCAGCGTCAGATGTGTATAAGAGACAGNATTGTGGTGAGAGGCCAGAT
Gys2 TSS Fwd3	TCGTCGGCAGCGTCAGATGTGTATAAGAGACAGNNATTGTGGTGAGAGGCCAGAT
Gys2 TSS Fwd4	TCGTCGGCAGCGTCAGATGTGTATAAGAGACAGNNNATTGTGGTGAGAGGCCAGAT
Gys2 TSS Rev	GTCTCGTGGGCTCGGAGATGTGTATAAGAGACAGAAAGGCCAAAGGACTGGACT
Gys2 exon8 Fwd1	TCGTCGGCAGCGTCAGATGTGTATAAGAGACAGCTCTACACGCAGCCCAGAT	Time course in liver of Cry1Δe and WT littermates
Gys2 exon8 Fwd2	TCGTCGGCAGCGTCAGATGTGTATAAGAGACAGNCTCTACACGCAGCCCAGAT
Gys2 exon8 Fwd3	TCGTCGGCAGCGTCAGATGTGTATAAGAGACAGNNCTCTACACGCAGCCCAGAT
Gys2 exon8 Fwd4	TCGTCGGCAGCGTCAGATGTGTATAAGAGACAGNNNCTCTACACGCAGCCCAGAT
Gys2 exon8 Rev	GTCTCGTGGGCTCGGAGATGTGTATAAGAGACAGTCCACGTTGAAATTGTTTGTCT
Hoxd4 Fwd1	TCGTCGGCAGCGTCAGATGTGTATAAGAGACAGTCCAGTGGAATTGGGTGGGAT	Time course in liver of Cry1Δe and WT littermates
Hoxd4 Fwd2	TCGTCGGCAGCGTCAGATGTGTATAAGAGACAGNTCCAGTGGAATTGGGTGGGAT
Hoxd4 Fwd3	TCGTCGGCAGCGTCAGATGTGTATAAGAGACAGNNTCCAGTGGAATTGGGTGGGAT
Hoxd4 Fwd4	TCGTCGGCAGCGTCAGATGTGTATAAGAGACAGNNNTCCAGTGGAATTGGGTGGGAT
Hoxd4 Rev	GTCTCGTGGGCTCGGAGATGTGTATAAGAGACAGAAGGACAATAAAGCATCCATAGGCG
