# Supplementary material for: Clock-dependent chromatin topology modulates circadian transcription and behavior
Source: Genes Dev. 2018 Mar 1;32(5-6):347–58. doi: 10.1101/gad.312397.118 (PMC5900709; doi:10.1101/gad.312397.118)
Supplement: Supplemental Material [file supp_gad.312397.118_Supplemental_Table_S4.bed]

chr10	84648150	84648650	PAX4;Cry1_Promoter;0.161494
chr10	84648150	84648650	PAX4;Cry1_Promoter;0.232693
chr10	84648150	84648650	PAX4;Cry1_Promoter;0.480911
chr10	84646150	84646650	FOX{F1,F2,J1};Cry1_Promoter;0.412819
chr10	84647650	84648150	FOX{F1,F2,J1};Cry1_Promoter;0.232755
chr10	84646150	84646650	PATZ1;Cry1_Promoter;0.565099
chr10	84647150	84647650	PATZ1;Cry1_Promoter;0.282756
chr10	84647650	84648150	PATZ1;Cry1_Promoter;0.97411
chr10	84646150	84646650	NFATC1..3;Cry1_Promoter;0.436601
chr10	84647150	84647650	NRF1;Cry1_Promoter;0.189147
chr10	84647650	84648150	NRF1;Cry1_Promoter;0.640761
chr10	84648150	84648650	NRF1;Cry1_Promoter;0.330109
chr10	84648150	84648650	NRF1;Cry1_Promoter;0.630304
chr10	84647650	84648150	ATF4;Cry1_Promoter;0.515353
chr10	84647150	84647650	ETS1,2;Cry1_Promoter;0.289453
chr10	84646650	84647150	HOX{A4,D4};Cry1_Promoter;0.123977
chr10	84646150	84646650	SPZ1;Cry1_Promoter;0.360458
chr10	84647150	84647650	SPZ1;Cry1_Promoter;0.170627
chr10	84647150	84647650	SPZ1;Cry1_Promoter;0.169764
chr10	84647650	84648150	SPZ1;Cry1_Promoter;0.111164
chr10	84647650	84648150	SPZ1;Cry1_Promoter;0.127578
chr10	84647150	84647650	HIC1;Cry1_Promoter;0.849568
chr10	84647150	84647650	HIC1;Cry1_Promoter;0.20569
chr10	84647650	84648150	HIC1;Cry1_Promoter;0.140621
chr10	84647650	84648150	HIC1;Cry1_Promoter;0.862924
chr10	84647650	84648150	HIC1;Cry1_Promoter;0.653801
chr10	84647650	84648150	HIC1;Cry1_Promoter;0.35259
chr10	84647650	84648150	HIC1;Cry1_Promoter;0.127386
chr10	84647650	84648150	HIC1;Cry1_Promoter;0.138314
chr10	84647650	84648150	HIC1;Cry1_Promoter;0.115359
chr10	84648150	84648650	HIC1;Cry1_Promoter;0.166428
chr10	84648150	84648650	HIC1;Cry1_Promoter;0.142617
chr10	84646650	84647150	STAT2,4,6;Cry1_Promoter;0.364572
chr10	84647150	84647650	STAT2,4,6;Cry1_Promoter;0.174057
chr10	84647650	84648150	BACH2;Cry1_Promoter;0.103194
chr10	84646650	84647150	NKX2-2,8;Cry1_Promoter;0.128155
chr10	84647150	84647650	STAT5{A,B};Cry1_Promoter;0.125243
chr10	84648150	84648650	STAT5{A,B};Cry1_Promoter;0.134405
chr10	84646650	84647150	GFI1;Cry1_Promoter;0.106391
chr10	84646650	84647150	GFI1;Cry1_Promoter;0.494887
chr10	84646150	84646650	XBP1;Cry1_Promoter;0.395772
chr10	84646650	84647150	XBP1;Cry1_Promoter;0.131843
chr10	84646150	84646650	EN1,2;Cry1_Promoter;0.316169
chr10	84646650	84647150	EN1,2;Cry1_Promoter;0.10345
chr10	84647150	84647650	TGIF1;Cry1_Promoter;0.281455
chr10	84648150	84648650	T;Cry1_Promoter;0.460256
chr10	84647150	84647650	ZFP161;Cry1_Promoter;0.598431
chr10	84647650	84648150	ZFP161;Cry1_Promoter;0.12483
chr10	84648150	84648650	ZFP161;Cry1_Promoter;0.34105
chr10	84648150	84648650	ZFP161;Cry1_Promoter;0.628069
chr10	84648150	84648650	ZFP161;Cry1_Promoter;0.577075
chr10	84647650	84648150	NKX3-2;Cry1_Promoter;0.115509
chr10	84646150	84646650	SPI1;Cry1_Promoter;0.345352
chr10	84647150	84647650	SPI1;Cry1_Promoter;0.620324
chr10	84647150	84647650	SPI1;Cry1_Promoter;0.145525
chr10	84646150	84646650	SMAD1..7,9;Cry1_Promoter;0.39626
chr10	84646650	84647150	SMAD1..7,9;Cry1_Promoter;0.176114
chr10	84647650	84648150	SMAD1..7,9;Cry1_Promoter;0.14787
chr10	84646650	84647150	ZBTB16;Cry1_Promoter;0.538869
chr10	84648150	84648650	ZBTB16;Cry1_Promoter;0.197424
chr10	84648150	84648650	ZBTB16;Cry1_Promoter;0.297209
chr10	84648150	84648650	ZBTB16;Cry1_Promoter;0.178741
chr10	84647650	84648150	HNF4A_NR2F1,2;Cry1_Promoter;0.140464
chr10	84647650	84648150	HNF4A_NR2F1,2;Cry1_Promoter;0.17025
chr10	84647650	84648150	FOSL2;Cry1_Promoter;0.325023
chr10	84646650	84647150	NKX3-1;Cry1_Promoter;0.121519
chr10	84646650	84647150	ONECUT1,2;Cry1_Promoter;0.125327
chr10	84646150	84646650	CDX1,2,4;Cry1_Promoter;0.217118
chr10	84648150	84648650	CDX1,2,4;Cry1_Promoter;0.14127
chr10	84646150	84646650	FOX{C1,C2};Cry1_Promoter;0.104529
chr10	84647150	84647650	FOXN1;Cry1_Promoter;0.140094
chr10	84648150	84648650	FOXN1;Cry1_Promoter;0.115532
chr10	84646150	84646650	VSX1,2;Cry1_Promoter;0.444031
chr10	84646150	84646650	VSX1,2;Cry1_Promoter;0.392561
chr10	84647150	84647650	FEV;Cry1_Promoter;0.197933
chr10	84646150	84646650	CUX2;Cry1_Promoter;0.341384
chr10	84646650	84647150	RXR{A,B,G};Cry1_Promoter;0.414065
chr10	84647150	84647650	RXR{A,B,G};Cry1_Promoter;0.120175
chr10	84647150	84647650	ZEB1;Cry1_Promoter;0.80259
chr10	84648150	84648650	TFCP2;Cry1_Promoter;0.36177
chr10	84647150	84647650	PAX2;Cry1_Promoter;0.373891
chr10	84647650	84648150	PAX2;Cry1_Promoter;0.27481
chr10	84646650	84647150	MYOD1;Cry1_Promoter;0.959471
chr10	84647150	84647650	MYOD1;Cry1_Promoter;0.860855
chr10	84647150	84647650	MYOD1;Cry1_Promoter;0.268718
chr10	84648150	84648650	MYOD1;Cry1_Promoter;0.306047
chr10	84647150	84647650	GTF2I;Cry1_Promoter;0.255848
chr10	84647650	84648150	GTF2I;Cry1_Promoter;0.151462
chr10	84647650	84648150	GTF2I;Cry1_Promoter;0.615924
chr10	84647650	84648150	TFEB;Cry1_Promoter;0.179152
chr10	84647650	84648150	TFEB;Cry1_Promoter;0.179152
chr10	84647150	84647650	MTF1;Cry1_Promoter;0.341945
chr10	84647150	84647650	MTF1;Cry1_Promoter;0.167679
chr10	84647650	84648150	MTF1;Cry1_Promoter;0.61906
chr10	84647650	84648150	MTF1;Cry1_Promoter;0.155611
chr10	84647650	84648150	MTF1;Cry1_Promoter;0.113807
chr10	84647150	84647650	TBX4,5;Cry1_Promoter;0.58429
chr10	84648150	84648650	TBX4,5;Cry1_Promoter;0.295963
chr10	84647150	84647650	TP53;Cry1_Promoter;0.176243
chr10	84647650	84648150	HIF1A;Cry1_Promoter;0.103648
chr10	84647650	84648150	HIF1A;Cry1_Promoter;0.127917
chr10	84647650	84648150	HIF1A;Cry1_Promoter;0.145167
chr10	84648150	84648650	HIF1A;Cry1_Promoter;0.293996
chr10	84648150	84648650	HIF1A;Cry1_Promoter;0.213895
chr10	84648150	84648650	DBP;Cry1_Promoter;0.246224
chr10	84647650	84648150	NFY{A,B,C};Cry1_Promoter;0.770889
chr10	84647650	84648150	NFY{A,B,C};Cry1_Promoter;0.891415
chr10	84647150	84647650	TEAD1;Cry1_Promoter;0.15337
chr10	84646150	84646650	CDC5L;Cry1_Promoter;0.389616
chr10	84646650	84647150	CDC5L;Cry1_Promoter;0.157142
chr10	84646150	84646650	NKX2-3_NKX2-5;Cry1_Promoter;0.14068
chr10	84646150	84646650	NANOG;Cry1_Promoter;0.14654
chr10	84646650	84647150	NANOG;Cry1_Promoter;0.194932
chr10	84646650	84647150	YY1;Cry1_Promoter;0.121215
chr10	84646650	84647150	GFI1B;Cry1_Promoter;0.53106
chr10	84647150	84647650	TFAP4;Cry1_Promoter;0.575316
chr10	84646150	84646650	GATA6;Cry1_Promoter;0.159772
chr10	84648150	84648650	GATA6;Cry1_Promoter;0.105278
chr10	84646650	84647150	EBOX;Cry1_Promoter;0.139141
chr10	84647650	84648150	EBOX;Cry1_Promoter;0.112645
chr10	84647650	84648150	EBOX;Cry1_Promoter;0.331686
chr10	84648150	84648650	AIRE;Cry1_Promoter;0.3652
chr10	84648150	84648650	AIRE;Cry1_Promoter;0.150145
chr10	84648150	84648650	AIRE;Cry1_Promoter;0.47474
chr10	84648150	84648650	AIRE;Cry1_Promoter;0.11268
chr10	84648150	84648650	AIRE;Cry1_Promoter;0.127067
chr10	84646150	84646650	ZNF384;Cry1_Promoter;0.239443
chr10	84646150	84646650	ZNF384;Cry1_Promoter;0.303985
chr10	84646650	84647150	ZNF384;Cry1_Promoter;0.538927
chr10	84648150	84648650	ZNF384;Cry1_Promoter;0.237996
chr10	84648150	84648650	ZNF384;Cry1_Promoter;0.529169
chr10	84648150	84648650	ZNF384;Cry1_Promoter;0.347196
chr10	84647150	84647650	EGR1..3;Cry1_Promoter;0.441219
chr10	84646150	84646650	EVI1;Cry1_Promoter;0.102138
chr10	84646150	84646650	EVI1;Cry1_Promoter;0.395365
chr10	84646150	84646650	EVI1;Cry1_Promoter;0.122475
chr10	84646150	84646650	EVI1;Cry1_Promoter;0.555387
chr10	84648150	84648650	EVI1;Cry1_Promoter;0.521421
chr10	84647150	84647650	LEF1_TCF7_TCF7L1,2;Cry1_Promoter;0.156416
chr10	84646650	84647150	ESR1;Cry1_Promoter;0.369613
chr10	84647150	84647650	ESR1;Cry1_Promoter;0.833121
chr10	84648150	84648650	ESR1;Cry1_Promoter;0.154003
chr10	84648150	84648650	ESR1;Cry1_Promoter;0.102398
chr10	84648150	84648650	CEBPA,B_DDIT3;Cry1_Promoter;0.51404
chr10	84647650	84648150	CREB1;Cry1_Promoter;0.151704
chr10	84646650	84647150	NR3C1;Cry1_Promoter;0.195637
chr10	84647150	84647650	TFAP2{A,C};Cry1_Promoter;0.512543
chr10	84647150	84647650	TFAP2{A,C};Cry1_Promoter;0.190253
chr10	84647150	84647650	TFAP2{A,C};Cry1_Promoter;0.366528
chr10	84647150	84647650	TFAP2{A,C};Cry1_Promoter;0.316268
chr10	84647650	84648150	TFAP2{A,C};Cry1_Promoter;0.283599
chr10	84647650	84648150	TFAP2{A,C};Cry1_Promoter;0.414416
chr10	84647650	84648150	TFAP2{A,C};Cry1_Promoter;0.260447
chr10	84647650	84648150	TFAP2{A,C};Cry1_Promoter;0.368829
chr10	84647650	84648150	TFAP2{A,C};Cry1_Promoter;0.313354
chr10	84647650	84648150	TFAP2{A,C};Cry1_Promoter;0.237841
chr10	84648150	84648650	TFAP2{A,C};Cry1_Promoter;0.397025
chr10	84647150	84647650	TFAP2B;Cry1_Promoter;0.147801
chr10	84647650	84648150	TFAP2B;Cry1_Promoter;0.200881
chr10	84647650	84648150	TFAP2B;Cry1_Promoter;0.488511
chr10	84647650	84648150	TFAP2B;Cry1_Promoter;0.780908
chr10	84647650	84648150	TFAP2B;Cry1_Promoter;0.297475
chr10	84647650	84648150	TFAP2B;Cry1_Promoter;0.334817
chr10	84647650	84648150	TFAP2B;Cry1_Promoter;0.170991
chr10	84647650	84648150	TFAP2B;Cry1_Promoter;0.106608
chr10	84647650	84648150	TFAP2B;Cry1_Promoter;0.268883
chr10	84647150	84647650	TFDP1;Cry1_Promoter;0.234449
chr10	84647150	84647650	TFDP1;Cry1_Promoter;0.316344
chr10	84647150	84647650	TFDP1;Cry1_Promoter;0.158817
chr10	84647150	84647650	TFDP1;Cry1_Promoter;0.159651
chr10	84647150	84647650	TFDP1;Cry1_Promoter;0.318258
chr10	84647150	84647650	TFDP1;Cry1_Promoter;0.375025
chr10	84647150	84647650	TFDP1;Cry1_Promoter;0.274699
chr10	84647150	84647650	TFDP1;Cry1_Promoter;0.274693
chr10	84647650	84648150	TFDP1;Cry1_Promoter;0.234098
chr10	84647650	84648150	TFDP1;Cry1_Promoter;0.374674
chr10	84648150	84648650	TFDP1;Cry1_Promoter;0.360329
chr10	84648150	84648650	TFDP1;Cry1_Promoter;0.364192
chr10	84648150	84648650	TFDP1;Cry1_Promoter;0.378496
chr10	84648150	84648650	TFDP1;Cry1_Promoter;0.234307
chr10	84646150	84646650	IKZF1;Cry1_Promoter;0.478867
chr10	84646150	84646650	IKZF1;Cry1_Promoter;0.11649
chr10	84646650	84647150	IKZF1;Cry1_Promoter;0.118718
chr10	84646650	84647150	IKZF1;Cry1_Promoter;0.335872
chr10	84646150	84646650	BPTF;Cry1_Promoter;0.122433
chr10	84646150	84646650	BPTF;Cry1_Promoter;0.169528
chr10	84648150	84648650	BPTF;Cry1_Promoter;0.303527
chr10	84648150	84648650	BPTF;Cry1_Promoter;0.251548
chr10	84648150	84648650	BPTF;Cry1_Promoter;0.150555
chr10	84648150	84648650	BPTF;Cry1_Promoter;0.125671
chr10	84648150	84648650	BPTF;Cry1_Promoter;0.125744
chr10	84648150	84648650	BPTF;Cry1_Promoter;0.173044
chr10	84646650	84647150	SNAI1..3;Cry1_Promoter;0.484279
chr10	84647150	84647650	SNAI1..3;Cry1_Promoter;0.484285
chr10	84648150	84648650	SNAI1..3;Cry1_Promoter;0.484285
chr10	84646150	84646650	SOX5;Cry1_Promoter;0.618505
chr10	84647150	84647650	HES1;Cry1_Promoter;0.570463
chr10	84647150	84647650	HES1;Cry1_Promoter;0.130034
chr10	84647650	84648150	HES1;Cry1_Promoter;0.258239
chr10	84647650	84648150	HES1;Cry1_Promoter;0.172171
chr10	84647650	84648150	HES1;Cry1_Promoter;0.713596
chr10	84647650	84648150	HES1;Cry1_Promoter;0.117766
chr10	84648150	84648650	HES1;Cry1_Promoter;0.116593
chr10	84648150	84648650	HES1;Cry1_Promoter;0.750966
chr10	84647150	84647650	KLF4;Cry1_Promoter;0.758208
chr10	84647150	84647650	KLF4;Cry1_Promoter;0.198022
chr10	84647150	84647650	KLF4;Cry1_Promoter;0.120286
chr10	84647650	84648150	KLF4;Cry1_Promoter;0.864999
chr10	84648150	84648650	NANOG{mouse};Cry1_Promoter;0.159871
chr10	84646150	84646650	PRRX1,2;Cry1_Promoter;0.168765
chr10	84646150	84646650	PRRX1,2;Cry1_Promoter;0.168765
chr10	84646150	84646650	PRRX1,2;Cry1_Promoter;0.203017
chr10	84646650	84647150	PRRX1,2;Cry1_Promoter;0.203017
chr10	84648150	84648650	PRRX1,2;Cry1_Promoter;0.20303
chr10	84646150	84646650	FOX{D1,D2};Cry1_Promoter;0.673017
chr10	84647650	84648150	FOX{D1,D2};Cry1_Promoter;0.630621
chr10	84647150	84647650	GTF2A1,2;Cry1_Promoter;0.347014
chr10	84648150	84648650	GTF2A1,2;Cry1_Promoter;0.960859
chr10	84647650	84648150	NKX2-1,4;Cry1_Promoter;0.388691
chr10	84648150	84648650	NKX2-1,4;Cry1_Promoter;0.280926
chr10	84646150	84646650	SOX2;Cry1_Promoter;0.64713
chr10	84646650	84647150	ATF5_CREB3;Cry1_Promoter;0.47572
chr10	84647650	84648150	NFE2L2;Cry1_Promoter;0.433961
chr10	84646650	84647150	TCF4_dimer;Cry1_Promoter;0.236314
chr10	84647150	84647650	TCF4_dimer;Cry1_Promoter;0.55819
chr10	84647150	84647650	TCF4_dimer;Cry1_Promoter;0.131416
chr10	84648150	84648650	TCF4_dimer;Cry1_Promoter;0.559673
chr10	84646150	84646650	SRY;Cry1_Promoter;0.677073
chr10	84646150	84646650	SPIB;Cry1_Promoter;0.350477
chr10	84647150	84647650	SPIB;Cry1_Promoter;0.632345
chr10	84648150	84648650	SPIB;Cry1_Promoter;0.632244
chr10	84646650	84647150	ATF6;Cry1_Promoter;0.107941
chr10	84647650	84648150	ATF6;Cry1_Promoter;0.156498
chr10	84647650	84648150	ATF6;Cry1_Promoter;0.238464
chr10	84646150	84646650	FOXD3;Cry1_Promoter;0.16238
chr10	84648150	84648650	FOXD3;Cry1_Promoter;0.122669
chr10	84648150	84648650	FOXD3;Cry1_Promoter;0.123691
chr10	84646150	84646650	CRX;Cry1_Promoter;0.162692
chr10	84646650	84647150	CRX;Cry1_Promoter;0.215338
chr10	84646650	84647150	CRX;Cry1_Promoter;0.18099
chr10	84647150	84647650	NHLH1,2;Cry1_Promoter;0.487385
chr10	84646150	84646650	EBF1;Cry1_Promoter;0.109177
chr10	84646650	84647150	LMO2;Cry1_Promoter;0.122273
chr10	84647150	84647650	LMO2;Cry1_Promoter;0.587183
chr10	84647650	84648150	SREBF1,2;Cry1_Promoter;0.738627
chr10	84647650	84648150	ARNT_ARNT2_BHLHB2_MAX_MYC_USF1;Cry1_Promoter;0.184345
chr10	84647650	84648150	ARNT_ARNT2_BHLHB2_MAX_MYC_USF1;Cry1_Promoter;0.446302
chr10	84646150	84646650	FOXO1,3,4;Cry1_Promoter;0.434403
chr10	84647650	84648150	SOX17;Cry1_Promoter;0.176084
chr10	84648150	84648650	HLF;Cry1_Promoter;0.361175
chr10	84646650	84647150	HMGA1,2;Cry1_Promoter;0.1939
chr10	84648150	84648650	HMGA1,2;Cry1_Promoter;0.10254
chr10	84648150	84648650	HMGA1,2;Cry1_Promoter;0.272477
chr10	84648150	84648650	HMGA1,2;Cry1_Promoter;0.128395
chr10	84648150	84648650	NFIL3;Cry1_Promoter;0.149688
chr10	84647150	84647650	ELK1,4_GABP{A,B1};Cry1_Promoter;0.19698
chr10	84646650	84647150	PRDM1;Cry1_Promoter;0.179132
chr10	84647650	84648150	PAX3,7;Cry1_Promoter;0.325408
chr10	84646150	84646650	RBPJ;Cry1_Promoter;0.331952
chr10	84647650	84648150	RBPJ;Cry1_Promoter;0.421613
chr10	84647150	84647650	SP1;Cry1_Promoter;0.392053
chr10	84647150	84647650	SP1;Cry1_Promoter;0.128631
chr10	84647150	84647650	SP1;Cry1_Promoter;0.7216
chr10	84647650	84648150	SP1;Cry1_Promoter;0.983464
chr10	84647650	84648150	SP1;Cry1_Promoter;0.432709
chr10	84647150	84647650	AHR_ARNT_ARNT2;Cry1_Promoter;0.306371
chr10	84647150	84647650	AHR_ARNT_ARNT2;Cry1_Promoter;0.341943
chr10	84647650	84648150	AHR_ARNT_ARNT2;Cry1_Promoter;0.306486
chr10	84647650	84648150	AHR_ARNT_ARNT2;Cry1_Promoter;0.306428
chr10	84647650	84648150	AHR_ARNT_ARNT2;Cry1_Promoter;0.306428
chr10	84648150	84648650	AHR_ARNT_ARNT2;Cry1_Promoter;0.306367
chr10	84646150	84646650	ALX1;Cry1_Promoter;0.994698
chr10	84646650	84647150	ALX1;Cry1_Promoter;0.328106
chr10	84646650	84647150	ALX1;Cry1_Promoter;0.1521
chr10	84646650	84647150	NR5A1,2;Cry1_Promoter;0.616627
chr10	84647150	84647650	MAZ;Cry1_Promoter;0.233012
chr10	84647150	84647650	MAZ;Cry1_Promoter;0.610391
chr10	84647650	84648150	MAZ;Cry1_Promoter;0.683666
chr10	84648150	84648650	MAZ;Cry1_Promoter;0.684149
chr10	84647150	84647650	ZNF148;Cry1_Promoter;0.113624
chr10	84647150	84647650	ZNF148;Cry1_Promoter;0.387064
chr10	84647150	84647650	ZNF148;Cry1_Promoter;0.125169
chr10	84647650	84648150	ZNF148;Cry1_Promoter;0.254687
chr10	84647650	84648150	ZNF148;Cry1_Promoter;0.131195
chr10	84647150	84647650	STAT1,3;Cry1_Promoter;0.520163
chr10	84646150	84646650	EOMES;Cry1_Promoter;0.271132
chr10	84648150	84648650	EOMES;Cry1_Promoter;0.196498
chr10	84648150	84648650	EOMES;Cry1_Promoter;0.554869
chr10	84646150	84646650	MZF1;Cry1_Promoter;0.235346
chr10	84647650	84648150	MZF1;Cry1_Promoter;0.163926
chr10	84647650	84648150	MZF1;Cry1_Promoter;0.282521
chr10	84646650	84647150	MAFB;Cry1_Promoter;0.103457
chr10	84647650	84648150	MAFB;Cry1_Promoter;0.724188
chr10	84647650	84648150	EHF;Cry1_Promoter;0.104378
chr10	84648150	84648650	EHF;Cry1_Promoter;0.328566
chr10	84647150	84647650	NR4A2;Cry1_Promoter;0.117345
chr10	84648150	84648650	NR1H4;Cry1_Promoter;0.11869
chr10	84648150	84648650	NR1H4;Cry1_Promoter;0.118689
chr10	84646650	84647150	TLX2;Cry1_Promoter;0.521642
chr10	84646150	84646650	IKZF2;Cry1_Promoter;0.202977
chr10	84647150	84647650	DMAP1_NCOR{1,2}_SMARC;Cry1_Promoter;0.52322
chr10	84647650	84648150	DMAP1_NCOR{1,2}_SMARC;Cry1_Promoter;0.10907
chr10	84646150	84646650	HBP1_HMGB_SSRP1_UBTF;Cry1_Promoter;0.403594
chr10	84646150	84646650	HOX{A5,B5};Cry1_Promoter;0.944371
chr10	84646650	84647150	GATA1..3;Cry1_Promoter;0.103127
chr10	84647150	84647650	PAX5;Cry1_Promoter;0.306439
chr10	84647150	84647650	PAX5;Cry1_Promoter;0.210613
chr10	84647650	84648150	PAX5;Cry1_Promoter;0.912732
chr10	84646150	84646650	RUNX1..3;Cry1_Promoter;0.811497
chr10	84646150	84646650	CTCF;Cry1_Promoter;0.780837
chr10	84646150	84646650	CTCF;Cry1_Promoter;0.545851
chr10	84646650	84647150	CTCF;Cry1_Promoter;0.1466
chr10	84647150	84647650	ZBTB6;Cry1_Promoter;0.406928
chr10	84646150	84646650	POU5F1_SOX2{dimer};Cry1_Promoter;0.103551
chr10	84624150	84624650	PAX4;Cry1_IntronicEnhancer;0.377389
chr10	84625150	84625650	PAX4;Cry1_IntronicEnhancer;0.24479
chr10	84624150	84624650	FOX{F1,F2,J1};Cry1_IntronicEnhancer;0.165481
chr10	84624650	84625150	FOX{F1,F2,J1};Cry1_IntronicEnhancer;0.2379
chr10	84623650	84624150	KLF12;Cry1_IntronicEnhancer;0.131778
chr10	84624650	84625150	KLF12;Cry1_IntronicEnhancer;0.56537
chr10	84624650	84625150	KLF12;Cry1_IntronicEnhancer;0.565568
chr10	84624650	84625150	KLF12;Cry1_IntronicEnhancer;0.156572
chr10	84623650	84624150	NFATC1..3;Cry1_IntronicEnhancer;0.130582
chr10	84624150	84624650	NFATC1..3;Cry1_IntronicEnhancer;0.93121
chr10	84625650	84626150	NFE2;Cry1_IntronicEnhancer;0.174282
chr10	84624650	84625150	HOX{A4,D4};Cry1_IntronicEnhancer;0.123349
chr10	84625150	84625650	HOX{A4,D4};Cry1_IntronicEnhancer;0.100058
chr10	84625650	84626150	SPZ1;Cry1_IntronicEnhancer;0.114429
chr10	84623650	84624150	STAT2,4,6;Cry1_IntronicEnhancer;0.1435
chr10	84624150	84624650	BACH2;Cry1_IntronicEnhancer;0.145715
chr10	84625650	84626150	BACH2;Cry1_IntronicEnhancer;0.704658
chr10	84623650	84624150	NFE2L1;Cry1_IntronicEnhancer;0.219063
chr10	84624150	84624650	NFE2L1;Cry1_IntronicEnhancer;0.123484
chr10	84624650	84625150	NFE2L1;Cry1_IntronicEnhancer;0.280744
chr10	84624650	84625150	NFE2L1;Cry1_IntronicEnhancer;0.123453
chr10	84624650	84625150	NFE2L1;Cry1_IntronicEnhancer;0.280744
chr10	84625650	84626150	NFE2L1;Cry1_IntronicEnhancer;0.219059
chr10	84623650	84624150	NKX2-2,8;Cry1_IntronicEnhancer;0.584784
chr10	84624150	84624650	NKX2-2,8;Cry1_IntronicEnhancer;0.505671
chr10	84624650	84625150	NKX2-2,8;Cry1_IntronicEnhancer;0.384033
chr10	84625150	84625650	NKX2-2,8;Cry1_IntronicEnhancer;0.66721
chr10	84624150	84624650	GFI1;Cry1_IntronicEnhancer;0.136383
chr10	84624150	84624650	EN1,2;Cry1_IntronicEnhancer;0.102727
chr10	84624150	84624650	EN1,2;Cry1_IntronicEnhancer;0.108269
chr10	84624150	84624650	EN1,2;Cry1_IntronicEnhancer;0.103587
chr10	84624150	84624650	EN1,2;Cry1_IntronicEnhancer;0.233969
chr10	84625150	84625650	EN1,2;Cry1_IntronicEnhancer;0.179838
chr10	84625650	84626150	EN1,2;Cry1_IntronicEnhancer;0.193198
chr10	84624150	84624650	HAND1,2;Cry1_IntronicEnhancer;0.259033
chr10	84625150	84625650	T;Cry1_IntronicEnhancer;0.64604
chr10	84625150	84625650	T;Cry1_IntronicEnhancer;0.151441
chr10	84624150	84624650	NKX3-2;Cry1_IntronicEnhancer;0.172158
chr10	84624150	84624650	NKX3-2;Cry1_IntronicEnhancer;0.269349
chr10	84625150	84625650	NKX3-2;Cry1_IntronicEnhancer;0.292665
chr10	84625650	84626150	NKX3-2;Cry1_IntronicEnhancer;0.362925
chr10	84624150	84624650	SPI1;Cry1_IntronicEnhancer;0.23249
chr10	84624150	84624650	SPI1;Cry1_IntronicEnhancer;0.130767
chr10	84623650	84624150	MEF2{A,B,C,D};Cry1_IntronicEnhancer;0.660404
chr10	84623650	84624150	MEF2{A,B,C,D};Cry1_IntronicEnhancer;0.269213
chr10	84624650	84625150	MEF2{A,B,C,D};Cry1_IntronicEnhancer;0.355585
chr10	84624650	84625150	MEF2{A,B,C,D};Cry1_IntronicEnhancer;0.981113
chr10	84623650	84624150	ZBTB16;Cry1_IntronicEnhancer;0.329773
chr10	84624150	84624650	ZBTB16;Cry1_IntronicEnhancer;0.297091
chr10	84624150	84624650	ZBTB16;Cry1_IntronicEnhancer;0.556144
chr10	84624650	84625150	ZBTB16;Cry1_IntronicEnhancer;0.242084
chr10	84625150	84625650	ZBTB16;Cry1_IntronicEnhancer;0.151275
chr10	84625150	84625650	ZBTB16;Cry1_IntronicEnhancer;0.775155
chr10	84625150	84625650	ZBTB16;Cry1_IntronicEnhancer;0.166915
chr10	84625650	84626150	ZBTB16;Cry1_IntronicEnhancer;0.840825
chr10	84623650	84624150	HNF4A_NR2F1,2;Cry1_IntronicEnhancer;0.464924
chr10	84624150	84624650	HNF4A_NR2F1,2;Cry1_IntronicEnhancer;0.868156
chr10	84625150	84625650	HNF4A_NR2F1,2;Cry1_IntronicEnhancer;0.317694
chr10	84623650	84624150	FOSL2;Cry1_IntronicEnhancer;0.118153
chr10	84624150	84624650	FOSL2;Cry1_IntronicEnhancer;0.119542
chr10	84624650	84625150	FOSL2;Cry1_IntronicEnhancer;0.211632
chr10	84625650	84626150	FOSL2;Cry1_IntronicEnhancer;0.123399
chr10	84625650	84626150	FOSL2;Cry1_IntronicEnhancer;0.883098
chr10	84624150	84624650	NKX3-1;Cry1_IntronicEnhancer;0.100043
chr10	84624150	84624650	NKX3-1;Cry1_IntronicEnhancer;0.54815
chr10	84624650	84625150	NKX3-1;Cry1_IntronicEnhancer;0.582166
chr10	84625650	84626150	NKX3-1;Cry1_IntronicEnhancer;0.122667
chr10	84624650	84625150	ONECUT1,2;Cry1_IntronicEnhancer;0.34207
chr10	84625150	84625650	ONECUT1,2;Cry1_IntronicEnhancer;0.209325
chr10	84623650	84624150	CDX1,2,4;Cry1_IntronicEnhancer;0.315276
chr10	84624150	84624650	CDX1,2,4;Cry1_IntronicEnhancer;0.101253
chr10	84624650	84625150	CDX1,2,4;Cry1_IntronicEnhancer;0.313069
chr10	84624650	84625150	CDX1,2,4;Cry1_IntronicEnhancer;0.63223
chr10	84624650	84625150	CDX1,2,4;Cry1_IntronicEnhancer;0.118042
chr10	84625150	84625650	CDX1,2,4;Cry1_IntronicEnhancer;0.777931
chr10	84625650	84626150	CDX1,2,4;Cry1_IntronicEnhancer;0.163945
chr10	84625650	84626150	CDX1,2,4;Cry1_IntronicEnhancer;0.120956
chr10	84625650	84626150	CDX1,2,4;Cry1_IntronicEnhancer;0.208462
chr10	84624650	84625150	FOX{C1,C2};Cry1_IntronicEnhancer;0.148406
chr10	84623650	84624150	VSX1,2;Cry1_IntronicEnhancer;0.234371
chr10	84624650	84625150	VSX1,2;Cry1_IntronicEnhancer;0.146759
chr10	84624150	84624650	FEV;Cry1_IntronicEnhancer;0.291313
chr10	84623650	84624150	POU6F1;Cry1_IntronicEnhancer;0.146299
chr10	84624650	84625150	POU6F1;Cry1_IntronicEnhancer;0.128922
chr10	84625150	84625650	POU6F1;Cry1_IntronicEnhancer;0.835344
chr10	84625650	84626150	POU6F1;Cry1_IntronicEnhancer;0.129692
chr10	84623650	84624150	ADNP_IRX_SIX_ZHX;Cry1_IntronicEnhancer;0.738448
chr10	84624650	84625150	ADNP_IRX_SIX_ZHX;Cry1_IntronicEnhancer;0.191611
chr10	84625150	84625650	ADNP_IRX_SIX_ZHX;Cry1_IntronicEnhancer;0.191559
chr10	84624150	84624650	RXR{A,B,G};Cry1_IntronicEnhancer;0.592667
chr10	84623650	84624150	IRF1,2,7;Cry1_IntronicEnhancer;0.440933
chr10	84623650	84624150	POU5F1;Cry1_IntronicEnhancer;0.134884
chr10	84624650	84625150	POU5F1;Cry1_IntronicEnhancer;0.134974
chr10	84625150	84625650	POU5F1;Cry1_IntronicEnhancer;0.134972
chr10	84625150	84625650	ZEB1;Cry1_IntronicEnhancer;0.115685
chr10	84625150	84625650	ZEB1;Cry1_IntronicEnhancer;0.183938
chr10	84623650	84624150	FOXL1;Cry1_IntronicEnhancer;0.447079
chr10	84623650	84624150	FOXL1;Cry1_IntronicEnhancer;0.262564
chr10	84623650	84624150	FOXL1;Cry1_IntronicEnhancer;0.147274
chr10	84624150	84624650	FOXL1;Cry1_IntronicEnhancer;0.135924
chr10	84624650	84625150	FOXL1;Cry1_IntronicEnhancer;0.245181
chr10	84624650	84625150	FOXL1;Cry1_IntronicEnhancer;0.260913
chr10	84625650	84626150	FOXL1;Cry1_IntronicEnhancer;0.109743
chr10	84625650	84626150	FOXL1;Cry1_IntronicEnhancer;0.228395
chr10	84625650	84626150	FOXL1;Cry1_IntronicEnhancer;0.239954
chr10	84625650	84626150	FOS_FOS{B,L1}_JUN{B,D};Cry1_IntronicEnhancer;0.1246
chr10	84625650	84626150	FOS_FOS{B,L1}_JUN{B,D};Cry1_IntronicEnhancer;0.754912
chr10	84623650	84624150	PAX2;Cry1_IntronicEnhancer;0.158398
chr10	84623650	84624150	PAX2;Cry1_IntronicEnhancer;0.10073
chr10	84624150	84624650	PAX2;Cry1_IntronicEnhancer;0.138499
chr10	84624150	84624650	PAX2;Cry1_IntronicEnhancer;0.107121
chr10	84625650	84626150	PAX2;Cry1_IntronicEnhancer;0.343749
chr10	84625650	84626150	PAX2;Cry1_IntronicEnhancer;0.100713
chr10	84625650	84626150	PAX2;Cry1_IntronicEnhancer;0.262049
chr10	84625150	84625650	ESRRA;Cry1_IntronicEnhancer;0.923891
chr10	84625150	84625650	TBX4,5;Cry1_IntronicEnhancer;0.263872
chr10	84623650	84624150	DBP;Cry1_IntronicEnhancer;0.100788
chr10	84623650	84624150	DBP;Cry1_IntronicEnhancer;0.575751
chr10	84624150	84624650	DBP;Cry1_IntronicEnhancer;0.31495
chr10	84624150	84624650	DBP;Cry1_IntronicEnhancer;0.100789
chr10	84624650	84625150	DBP;Cry1_IntronicEnhancer;0.109336
chr10	84624650	84625150	DBP;Cry1_IntronicEnhancer;0.206961
chr10	84625150	84625650	DBP;Cry1_IntronicEnhancer;0.575754
chr10	84625150	84625650	DBP;Cry1_IntronicEnhancer;0.109278
chr10	84625650	84626150	DBP;Cry1_IntronicEnhancer;0.248615
chr10	84623650	84624150	RORE;Cry1_IntronicEnhancer;0.157707
chr10	84624150	84624650	RORE;Cry1_IntronicEnhancer;0.114937
chr10	84624650	84625150	RORE;Cry1_IntronicEnhancer;0.899017
chr10	84624650	84625150	RORE;Cry1_IntronicEnhancer;0.968474
chr10	84623650	84624150	POU1F1;Cry1_IntronicEnhancer;0.192949
chr10	84624150	84624650	POU1F1;Cry1_IntronicEnhancer;0.128308
chr10	84624150	84624650	POU1F1;Cry1_IntronicEnhancer;0.61259
chr10	84624150	84624650	POU1F1;Cry1_IntronicEnhancer;0.209348
chr10	84624150	84624650	POU1F1;Cry1_IntronicEnhancer;0.192311
chr10	84624650	84625150	POU1F1;Cry1_IntronicEnhancer;0.167033
chr10	84623650	84624150	CDC5L;Cry1_IntronicEnhancer;0.101498
chr10	84624150	84624650	CDC5L;Cry1_IntronicEnhancer;0.115294
chr10	84624150	84624650	CDC5L;Cry1_IntronicEnhancer;0.392463
chr10	84624650	84625150	CDC5L;Cry1_IntronicEnhancer;0.190601
chr10	84624650	84625150	ZIC1..3;Cry1_IntronicEnhancer;0.226483
chr10	84623650	84624150	NKX2-3_NKX2-5;Cry1_IntronicEnhancer;0.127554
chr10	84624150	84624650	NKX2-3_NKX2-5;Cry1_IntronicEnhancer;0.127498
chr10	84625150	84625650	NKX2-3_NKX2-5;Cry1_IntronicEnhancer;0.126765
chr10	84625150	84625650	NKX2-3_NKX2-5;Cry1_IntronicEnhancer;0.126778
chr10	84625650	84626150	NKX2-3_NKX2-5;Cry1_IntronicEnhancer;0.297701
chr10	84623650	84624150	NANOG;Cry1_IntronicEnhancer;0.133635
chr10	84623650	84624150	MYFfamily;Cry1_IntronicEnhancer;0.581036
chr10	84625650	84626150	MYFfamily;Cry1_IntronicEnhancer;0.40985
chr10	84624150	84624650	GFI1B;Cry1_IntronicEnhancer;0.175964
chr10	84623650	84624150	PPARG;Cry1_IntronicEnhancer;0.12192
chr10	84623650	84624150	PITX1..3;Cry1_IntronicEnhancer;0.289795
chr10	84624150	84624650	GATA6;Cry1_IntronicEnhancer;0.131457
chr10	84625650	84626150	EBOX;Cry1_IntronicEnhancer;0.132275
chr10	84625650	84626150	EBOX;Cry1_IntronicEnhancer;0.122842
chr10	84623650	84624150	AIRE;Cry1_IntronicEnhancer;0.247157
chr10	84623650	84624150	AIRE;Cry1_IntronicEnhancer;0.166757
chr10	84623650	84624150	ZNF384;Cry1_IntronicEnhancer;0.164577
chr10	84624150	84624650	ZNF384;Cry1_IntronicEnhancer;0.256987
chr10	84624650	84625150	ZNF384;Cry1_IntronicEnhancer;0.405714
chr10	84624650	84625150	ZNF384;Cry1_IntronicEnhancer;0.35357
chr10	84625150	84625650	ZNF384;Cry1_IntronicEnhancer;0.396292
chr10	84625150	84625650	ZNF384;Cry1_IntronicEnhancer;0.332131
chr10	84625650	84626150	ZNF384;Cry1_IntronicEnhancer;0.64367
chr10	84624650	84625150	EVI1;Cry1_IntronicEnhancer;0.135635
chr10	84625650	84626150	EVI1;Cry1_IntronicEnhancer;0.129875
chr10	84623650	84624150	LEF1_TCF7_TCF7L1,2;Cry1_IntronicEnhancer;0.288855
chr10	84623650	84624150	LEF1_TCF7_TCF7L1,2;Cry1_IntronicEnhancer;0.801382
chr10	84624150	84624650	LEF1_TCF7_TCF7L1,2;Cry1_IntronicEnhancer;0.411448
chr10	84624650	84625150	RFX1..5_RFXANK_RFXAP;Cry1_IntronicEnhancer;0.974008
chr10	84624650	84625150	POU2F1..3;Cry1_IntronicEnhancer;0.14314
chr10	84623650	84624150	NR3C1;Cry1_IntronicEnhancer;0.185083
chr10	84623650	84624150	IKZF1;Cry1_IntronicEnhancer;0.129675
chr10	84624150	84624650	HOXA9_MEIS1;Cry1_IntronicEnhancer;0.193088
chr10	84623650	84624150	LHX3,4;Cry1_IntronicEnhancer;0.329716
chr10	84624150	84624650	LHX3,4;Cry1_IntronicEnhancer;0.491354
chr10	84623650	84624150	BPTF;Cry1_IntronicEnhancer;0.132156
chr10	84624150	84624650	BPTF;Cry1_IntronicEnhancer;0.108723
chr10	84624650	84625150	BPTF;Cry1_IntronicEnhancer;0.157543
chr10	84625150	84625650	BPTF;Cry1_IntronicEnhancer;0.779271
chr10	84624150	84624650	PAX6;Cry1_IntronicEnhancer;0.345651
chr10	84625150	84625650	SNAI1..3;Cry1_IntronicEnhancer;0.484285
chr10	84625150	84625650	SNAI1..3;Cry1_IntronicEnhancer;0.484285
chr10	84625650	84626150	SNAI1..3;Cry1_IntronicEnhancer;0.484285
chr10	84624150	84624650	SOX5;Cry1_IntronicEnhancer;0.618556
chr10	84625150	84625650	HES1;Cry1_IntronicEnhancer;0.107502
chr10	84623650	84624150	PRRX1,2;Cry1_IntronicEnhancer;0.203005
chr10	84623650	84624150	PRRX1,2;Cry1_IntronicEnhancer;0.203017
chr10	84623650	84624150	PRRX1,2;Cry1_IntronicEnhancer;0.203005
chr10	84624150	84624650	PRRX1,2;Cry1_IntronicEnhancer;0.168757
chr10	84624150	84624650	PRRX1,2;Cry1_IntronicEnhancer;0.168757
chr10	84625150	84625650	PRRX1,2;Cry1_IntronicEnhancer;0.203017
chr10	84625150	84625650	PRRX1,2;Cry1_IntronicEnhancer;0.203017
chr10	84625150	84625650	PRRX1,2;Cry1_IntronicEnhancer;0.203017
chr10	84625650	84626150	PRRX1,2;Cry1_IntronicEnhancer;0.203017
chr10	84624650	84625150	GTF2A1,2;Cry1_IntronicEnhancer;0.164363
chr10	84625150	84625650	NKX2-1,4;Cry1_IntronicEnhancer;0.565836
chr10	84625650	84626150	NKX2-1,4;Cry1_IntronicEnhancer;0.490961
chr10	84624650	84625150	FOXQ1;Cry1_IntronicEnhancer;0.269138
chr10	84623650	84624150	NKX6-1,2;Cry1_IntronicEnhancer;0.976459
chr10	84623650	84624150	NKX6-1,2;Cry1_IntronicEnhancer;0.243462
chr10	84624650	84625150	NKX6-1,2;Cry1_IntronicEnhancer;0.388475
chr10	84624650	84625150	NKX6-1,2;Cry1_IntronicEnhancer;0.11794
chr10	84625150	84625650	NKX6-1,2;Cry1_IntronicEnhancer;0.660719
chr10	84623650	84624150	SOX{8,9,10};Cry1_IntronicEnhancer;0.39805
chr10	84624150	84624650	SOX{8,9,10};Cry1_IntronicEnhancer;0.783557
chr10	84625650	84626150	EP300;Cry1_IntronicEnhancer;0.600252
chr10	84623650	84624150	SOX2;Cry1_IntronicEnhancer;0.144012
chr10	84624150	84624650	SOX2;Cry1_IntronicEnhancer;0.25447
chr10	84625150	84625650	SOX2;Cry1_IntronicEnhancer;0.143964
chr10	84625150	84625650	SOX2;Cry1_IntronicEnhancer;0.1438
chr10	84624150	84624650	NFE2L2;Cry1_IntronicEnhancer;0.246776
chr10	84624150	84624650	NFE2L2;Cry1_IntronicEnhancer;0.592815
chr10	84625650	84626150	ZNF238;Cry1_IntronicEnhancer;0.197209
chr10	84624150	84624650	PAX8;Cry1_IntronicEnhancer;0.240001
chr10	84624150	84624650	PAX8;Cry1_IntronicEnhancer;0.293448
chr10	84624150	84624650	PAX8;Cry1_IntronicEnhancer;0.180264
chr10	84624150	84624650	PAX8;Cry1_IntronicEnhancer;0.185365
chr10	84625150	84625650	TCF4_dimer;Cry1_IntronicEnhancer;0.559673
chr10	84625150	84625650	TCF4_dimer;Cry1_IntronicEnhancer;0.558465
chr10	84625650	84626150	TCF4_dimer;Cry1_IntronicEnhancer;0.237034
chr10	84623650	84624150	SRY;Cry1_IntronicEnhancer;0.63153
chr10	84624150	84624650	SRY;Cry1_IntronicEnhancer;0.675451
chr10	84624650	84625150	SRY;Cry1_IntronicEnhancer;0.108322
chr10	84625150	84625650	SRY;Cry1_IntronicEnhancer;0.341364
chr10	84624150	84624650	SPIB;Cry1_IntronicEnhancer;0.632345
chr10	84624150	84624650	GZF1;Cry1_IntronicEnhancer;0.899338
chr10	84624150	84624650	GZF1;Cry1_IntronicEnhancer;0.290609
chr10	84624650	84625150	PDX1;Cry1_IntronicEnhancer;0.166902
chr10	84623650	84624150	FOX{I1,J2};Cry1_IntronicEnhancer;0.356389
chr10	84623650	84624150	FOXA2;Cry1_IntronicEnhancer;0.113048
chr10	84623650	84624150	FOXA2;Cry1_IntronicEnhancer;0.310468
chr10	84624150	84624650	FOXA2;Cry1_IntronicEnhancer;0.22237
chr10	84623650	84624150	ARID5B;Cry1_IntronicEnhancer;0.18046
chr10	84623650	84624150	ARID5B;Cry1_IntronicEnhancer;0.118506
chr10	84624150	84624650	ARID5B;Cry1_IntronicEnhancer;0.725134
chr10	84623650	84624150	FOXD3;Cry1_IntronicEnhancer;0.197602
chr10	84624150	84624650	FOXD3;Cry1_IntronicEnhancer;0.486734
chr10	84625150	84625650	FOXD3;Cry1_IntronicEnhancer;0.126424
chr10	84625150	84625650	FOXD3;Cry1_IntronicEnhancer;0.126331
chr10	84625650	84626150	FOXD3;Cry1_IntronicEnhancer;0.103054
chr10	84625650	84626150	FOXD3;Cry1_IntronicEnhancer;0.14512
chr10	84624150	84624650	POU3F1..4;Cry1_IntronicEnhancer;0.188037
chr10	84624150	84624650	POU3F1..4;Cry1_IntronicEnhancer;0.539938
chr10	84625150	84625650	POU3F1..4;Cry1_IntronicEnhancer;0.114156
chr10	84625650	84626150	POU3F1..4;Cry1_IntronicEnhancer;0.146749
chr10	84623650	84624150	MYBL2;Cry1_IntronicEnhancer;0.66931
chr10	84624150	84624650	MYBL2;Cry1_IntronicEnhancer;0.145129
chr10	84624150	84624650	RXRG_dimer;Cry1_IntronicEnhancer;0.169811
chr10	84624150	84624650	CRX;Cry1_IntronicEnhancer;0.108564
chr10	84625150	84625650	CRX;Cry1_IntronicEnhancer;0.543986
chr10	84624650	84625150	RXRA_VDR{dimer};Cry1_IntronicEnhancer;0.427122
chr10	84624650	84625150	FOXP3;Cry1_IntronicEnhancer;0.110798
chr10	84624650	84625150	FOXP3;Cry1_IntronicEnhancer;0.126647
chr10	84624650	84625150	FOXP3;Cry1_IntronicEnhancer;0.162805
chr10	84625150	84625650	FOXP3;Cry1_IntronicEnhancer;0.635306
chr10	84625650	84626150	FOXP3;Cry1_IntronicEnhancer;0.100274
chr10	84625650	84626150	FOXP3;Cry1_IntronicEnhancer;0.107382
chr10	84625650	84626150	FOXP3;Cry1_IntronicEnhancer;0.110955
chr10	84623650	84624150	SREBF1,2;Cry1_IntronicEnhancer;0.279198
chr10	84623650	84624150	ARNT_ARNT2_BHLHB2_MAX_MYC_USF1;Cry1_IntronicEnhancer;0.101386
chr10	84623650	84624150	FOXO1,3,4;Cry1_IntronicEnhancer;0.862623
chr10	84624650	84625150	FOXO1,3,4;Cry1_IntronicEnhancer;0.751584
chr10	84625150	84625650	FOXO1,3,4;Cry1_IntronicEnhancer;0.605899
chr10	84623650	84624150	SOX17;Cry1_IntronicEnhancer;0.370592
chr10	84624150	84624650	SOX17;Cry1_IntronicEnhancer;0.192536
chr10	84624650	84625150	SOX17;Cry1_IntronicEnhancer;0.393235
chr10	84625650	84626150	SOX17;Cry1_IntronicEnhancer;0.573429
chr10	84624650	84625150	HLF;Cry1_IntronicEnhancer;0.179323
chr10	84624650	84625150	HLF;Cry1_IntronicEnhancer;0.106
chr10	84625650	84626150	HLF;Cry1_IntronicEnhancer;0.122009
chr10	84625650	84626150	HLF;Cry1_IntronicEnhancer;0.224464
chr10	84623650	84624150	TBP;Cry1_IntronicEnhancer;0.20925
chr10	84624150	84624650	TBP;Cry1_IntronicEnhancer;0.567737
chr10	84624650	84625150	TBP;Cry1_IntronicEnhancer;0.207844
chr10	84624650	84625150	TBP;Cry1_IntronicEnhancer;0.295154
chr10	84625650	84626150	TBP;Cry1_IntronicEnhancer;0.17723
chr10	84623650	84624150	HMGA1,2;Cry1_IntronicEnhancer;0.318233
chr10	84623650	84624150	HMGA1,2;Cry1_IntronicEnhancer;0.11441
chr10	84623650	84624150	HMGA1,2;Cry1_IntronicEnhancer;0.169318
chr10	84623650	84624150	HMGA1,2;Cry1_IntronicEnhancer;0.148168
chr10	84624150	84624650	HMGA1,2;Cry1_IntronicEnhancer;0.877644
chr10	84624150	84624650	HMGA1,2;Cry1_IntronicEnhancer;0.315261
chr10	84624650	84625150	HMGA1,2;Cry1_IntronicEnhancer;0.107193
chr10	84624650	84625150	HMGA1,2;Cry1_IntronicEnhancer;0.118745
chr10	84625150	84625650	HMGA1,2;Cry1_IntronicEnhancer;0.171244
chr10	84625150	84625650	HMGA1,2;Cry1_IntronicEnhancer;0.303008
chr10	84625150	84625650	HMGA1,2;Cry1_IntronicEnhancer;0.77888
chr10	84625650	84626150	HMGA1,2;Cry1_IntronicEnhancer;0.188197
chr10	84624650	84625150	NFIL3;Cry1_IntronicEnhancer;0.335631
chr10	84624650	84625150	NFIL3;Cry1_IntronicEnhancer;0.417193
chr10	84625650	84626150	NFIL3;Cry1_IntronicEnhancer;0.829631
chr10	84624150	84624650	HSF1,2;Cry1_IntronicEnhancer;0.191802
chr10	84624150	84624650	HSF1,2;Cry1_IntronicEnhancer;0.136968
chr10	84624150	84624650	HSF1,2;Cry1_IntronicEnhancer;0.210689
chr10	84625150	84625650	HSF1,2;Cry1_IntronicEnhancer;0.267167
chr10	84625150	84625650	HSF1,2;Cry1_IntronicEnhancer;0.219586
chr10	84625650	84626150	PAX3,7;Cry1_IntronicEnhancer;0.353716
chr10	84625650	84626150	PAX3,7;Cry1_IntronicEnhancer;0.185979
chr10	84625150	84625650	RBPJ;Cry1_IntronicEnhancer;0.107148
chr10	84623650	84624150	NR6A1;Cry1_IntronicEnhancer;0.937647
chr10	84625150	84625650	NR6A1;Cry1_IntronicEnhancer;0.274462
chr10	84624150	84624650	PBX1;Cry1_IntronicEnhancer;0.14907
chr10	84624150	84624650	ALX1;Cry1_IntronicEnhancer;0.154529
chr10	84624150	84624650	ALX1;Cry1_IntronicEnhancer;0.197685
chr10	84624650	84625150	ALX1;Cry1_IntronicEnhancer;0.208301
chr10	84624650	84625150	ALX1;Cry1_IntronicEnhancer;0.167892
chr10	84624150	84624650	TAL1_TCF{3,4,12};Cry1_IntronicEnhancer;0.137163
chr10	84625150	84625650	EOMES;Cry1_IntronicEnhancer;0.697892
chr10	84625150	84625650	MAFB;Cry1_IntronicEnhancer;0.208098
chr10	84625650	84626150	MAFB;Cry1_IntronicEnhancer;0.208094
chr10	84624150	84624650	EHF;Cry1_IntronicEnhancer;0.112353
chr10	84624150	84624650	NR4A2;Cry1_IntronicEnhancer;0.116155
chr10	84624150	84624650	NR4A2;Cry1_IntronicEnhancer;0.117233
chr10	84625150	84625650	NR4A2;Cry1_IntronicEnhancer;0.12995
chr10	84625150	84625650	NR4A2;Cry1_IntronicEnhancer;0.284726
chr10	84623650	84624150	NR1H4;Cry1_IntronicEnhancer;0.20079
chr10	84624150	84624650	IKZF2;Cry1_IntronicEnhancer;0.617347
chr10	84623650	84624150	DMAP1_NCOR{1,2}_SMARC;Cry1_IntronicEnhancer;0.284077
chr10	84624650	84625150	DMAP1_NCOR{1,2}_SMARC;Cry1_IntronicEnhancer;0.156247
chr10	84625150	84625650	DMAP1_NCOR{1,2}_SMARC;Cry1_IntronicEnhancer;0.186245
chr10	84625650	84626150	DMAP1_NCOR{1,2}_SMARC;Cry1_IntronicEnhancer;0.128522
chr10	84623650	84624150	HBP1_HMGB_SSRP1_UBTF;Cry1_IntronicEnhancer;0.169733
chr10	84624150	84624650	HBP1_HMGB_SSRP1_UBTF;Cry1_IntronicEnhancer;0.403125
chr10	84625150	84625650	HBP1_HMGB_SSRP1_UBTF;Cry1_IntronicEnhancer;0.169733
chr10	84625150	84625650	HBP1_HMGB_SSRP1_UBTF;Cry1_IntronicEnhancer;0.169667
chr10	84625150	84625650	HOX{A5,B5};Cry1_IntronicEnhancer;0.223642
chr10	84624650	84625150	GATA1..3;Cry1_IntronicEnhancer;0.103129
chr10	84625150	84625650	HMX1;Cry1_IntronicEnhancer;0.104624
chr10	84624650	84625150	GLI1..3;Cry1_IntronicEnhancer;0.593702
chr10	84623650	84624150	RUNX1..3;Cry1_IntronicEnhancer;0.149936
chr10	84624150	84624650	RUNX1..3;Cry1_IntronicEnhancer;0.206699
chr10	84625150	84625650	ZBTB6;Cry1_IntronicEnhancer;0.569883
chr10	84623650	84624150	POU5F1_SOX2{dimer};Cry1_IntronicEnhancer;0.252974
chr10	84624650	84625150	POU5F1_SOX2{dimer};Cry1_IntronicEnhancer;0.258659
chr10	84625650	84626150	POU5F1_SOX2{dimer};Cry1_IntronicEnhancer;0.483925
chr10	84652150	84652650	PAX4;Cry1_UpstreamEnhancer;0.169954
chr10	84652650	84653150	PAX4;Cry1_UpstreamEnhancer;0.77029
chr10	84652650	84653150	PAX4;Cry1_UpstreamEnhancer;0.1094
chr10	84652650	84653150	PAX4;Cry1_UpstreamEnhancer;0.159795
chr10	84653150	84653650	PAX4;Cry1_UpstreamEnhancer;0.762333
chr10	84652650	84653150	FOX{F1,F2,J1};Cry1_UpstreamEnhancer;0.155873
chr10	84653650	84654150	FOX{F1,F2,J1};Cry1_UpstreamEnhancer;0.376248
chr10	84652150	84652650	KLF12;Cry1_UpstreamEnhancer;0.561984
chr10	84652650	84653150	KLF12;Cry1_UpstreamEnhancer;0.204091
chr10	84652650	84653150	PATZ1;Cry1_UpstreamEnhancer;0.79501
chr10	84652150	84652650	NFATC1..3;Cry1_UpstreamEnhancer;0.447625
chr10	84653150	84653650	NFATC1..3;Cry1_UpstreamEnhancer;0.301105
chr10	84653650	84654150	NFATC1..3;Cry1_UpstreamEnhancer;0.172006
chr10	84652650	84653150	ATF4;Cry1_UpstreamEnhancer;0.292189
chr10	84652150	84652650	ETS1,2;Cry1_UpstreamEnhancer;0.14054
chr10	84652650	84653150	ETS1,2;Cry1_UpstreamEnhancer;0.114149
chr10	84653150	84653650	ETS1,2;Cry1_UpstreamEnhancer;0.203888
chr10	84651650	84652150	ATF2;Cry1_UpstreamEnhancer;0.569543
chr10	84652150	84652650	HOX{A4,D4};Cry1_UpstreamEnhancer;0.100221
chr10	84652650	84653150	HOX{A4,D4};Cry1_UpstreamEnhancer;0.113667
chr10	84653150	84653650	HOX{A4,D4};Cry1_UpstreamEnhancer;0.454269
chr10	84653150	84653650	HOX{A4,D4};Cry1_UpstreamEnhancer;0.641472
chr10	84653150	84653650	SPZ1;Cry1_UpstreamEnhancer;0.178877
chr10	84651650	84652150	NFE2L1;Cry1_UpstreamEnhancer;0.219029
chr10	84652650	84653150	NFE2L1;Cry1_UpstreamEnhancer;0.271339
chr10	84652650	84653150	NFE2L1;Cry1_UpstreamEnhancer;0.123484
chr10	84653150	84653650	NFE2L1;Cry1_UpstreamEnhancer;0.219063
chr10	84653650	84654150	NFE2L1;Cry1_UpstreamEnhancer;0.271339
chr10	84653150	84653650	NKX2-2,8;Cry1_UpstreamEnhancer;0.206267
chr10	84653150	84653650	NKX2-2,8;Cry1_UpstreamEnhancer;0.22418
chr10	84653650	84654150	NKX2-2,8;Cry1_UpstreamEnhancer;0.127754
chr10	84651650	84652150	GFI1;Cry1_UpstreamEnhancer;0.554018
chr10	84652650	84653150	GFI1;Cry1_UpstreamEnhancer;0.158637
chr10	84652150	84652650	XBP1;Cry1_UpstreamEnhancer;0.2576
chr10	84652150	84652650	XBP1;Cry1_UpstreamEnhancer;0.169887
chr10	84652650	84653150	EN1,2;Cry1_UpstreamEnhancer;0.104032
chr10	84653150	84653650	TGIF1;Cry1_UpstreamEnhancer;0.751233
chr10	84651650	84652150	HAND1,2;Cry1_UpstreamEnhancer;0.20551
chr10	84652150	84652650	HAND1,2;Cry1_UpstreamEnhancer;0.120012
chr10	84652150	84652650	HAND1,2;Cry1_UpstreamEnhancer;0.134791
chr10	84653150	84653650	HAND1,2;Cry1_UpstreamEnhancer;0.145789
chr10	84653150	84653650	HAND1,2;Cry1_UpstreamEnhancer;0.513729
chr10	84653650	84654150	T;Cry1_UpstreamEnhancer;0.409422
chr10	84653650	84654150	T;Cry1_UpstreamEnhancer;0.532063
chr10	84651650	84652150	NKX3-2;Cry1_UpstreamEnhancer;0.207654
chr10	84651650	84652150	SPI1;Cry1_UpstreamEnhancer;0.461003
chr10	84652150	84652650	SPI1;Cry1_UpstreamEnhancer;0.458919
chr10	84652150	84652650	SMAD1..7,9;Cry1_UpstreamEnhancer;0.450722
chr10	84652650	84653150	SMAD1..7,9;Cry1_UpstreamEnhancer;0.106915
chr10	84653150	84653650	SMAD1..7,9;Cry1_UpstreamEnhancer;0.691425
chr10	84653150	84653650	SMAD1..7,9;Cry1_UpstreamEnhancer;0.196298
chr10	84653150	84653650	ZBTB16;Cry1_UpstreamEnhancer;0.201941
chr10	84653150	84653650	ZBTB16;Cry1_UpstreamEnhancer;0.986946
chr10	84653650	84654150	ZBTB16;Cry1_UpstreamEnhancer;0.246972
chr10	84652150	84652650	HNF4A_NR2F1,2;Cry1_UpstreamEnhancer;0.236891
chr10	84652650	84653150	HNF4A_NR2F1,2;Cry1_UpstreamEnhancer;0.100157
chr10	84652650	84653150	HNF4A_NR2F1,2;Cry1_UpstreamEnhancer;0.357713
chr10	84653150	84653650	HNF4A_NR2F1,2;Cry1_UpstreamEnhancer;0.159903
chr10	84652650	84653150	FOSL2;Cry1_UpstreamEnhancer;0.108096
chr10	84651650	84652150	NKX3-1;Cry1_UpstreamEnhancer;0.271705
chr10	84651650	84652150	NKX3-1;Cry1_UpstreamEnhancer;0.327481
chr10	84653150	84653650	NKX3-1;Cry1_UpstreamEnhancer;0.854426
chr10	84653150	84653650	NKX3-1;Cry1_UpstreamEnhancer;0.153777
chr10	84653650	84654150	NKX3-1;Cry1_UpstreamEnhancer;0.167429
chr10	84653150	84653650	ONECUT1,2;Cry1_UpstreamEnhancer;0.38124
chr10	84652650	84653150	CDX1,2,4;Cry1_UpstreamEnhancer;0.11688
chr10	84653150	84653650	CDX1,2,4;Cry1_UpstreamEnhancer;0.952454
chr10	84653150	84653650	CDX1,2,4;Cry1_UpstreamEnhancer;0.873127
chr10	84653650	84654150	CDX1,2,4;Cry1_UpstreamEnhancer;0.128601
chr10	84653650	84654150	CDX1,2,4;Cry1_UpstreamEnhancer;0.213568
chr10	84653650	84654150	CDX1,2,4;Cry1_UpstreamEnhancer;0.33465
chr10	84653650	84654150	CDX1,2,4;Cry1_UpstreamEnhancer;0.185129
chr10	84651650	84652150	FOX{C1,C2};Cry1_UpstreamEnhancer;0.238717
chr10	84652150	84652650	FOX{C1,C2};Cry1_UpstreamEnhancer;0.185661
chr10	84653650	84654150	FOX{C1,C2};Cry1_UpstreamEnhancer;0.243559
chr10	84651650	84652150	VSX1,2;Cry1_UpstreamEnhancer;0.134772
chr10	84652650	84653150	VSX1,2;Cry1_UpstreamEnhancer;0.163543
chr10	84652150	84652650	FEV;Cry1_UpstreamEnhancer;0.147702
chr10	84652150	84652650	FEV;Cry1_UpstreamEnhancer;0.197863
chr10	84653150	84653650	FEV;Cry1_UpstreamEnhancer;0.643291
chr10	84651650	84652150	CUX2;Cry1_UpstreamEnhancer;0.513804
chr10	84651650	84652150	POU6F1;Cry1_UpstreamEnhancer;0.403239
chr10	84651650	84652150	ADNP_IRX_SIX_ZHX;Cry1_UpstreamEnhancer;0.738547
chr10	84652650	84653150	ADNP_IRX_SIX_ZHX;Cry1_UpstreamEnhancer;0.191615
chr10	84652650	84653150	IRF1,2,7;Cry1_UpstreamEnhancer;0.104084
chr10	84652650	84653150	IRF1,2,7;Cry1_UpstreamEnhancer;0.228027
chr10	84653650	84654150	IRF1,2,7;Cry1_UpstreamEnhancer;0.283866
chr10	84651650	84652150	POU5F1;Cry1_UpstreamEnhancer;0.134972
chr10	84651650	84652150	ZEB1;Cry1_UpstreamEnhancer;0.308962
chr10	84652650	84653150	ZEB1;Cry1_UpstreamEnhancer;0.114883
chr10	84653150	84653650	TFCP2;Cry1_UpstreamEnhancer;0.159693
chr10	84651650	84652150	FOXL1;Cry1_UpstreamEnhancer;0.424952
chr10	84653650	84654150	FOXL1;Cry1_UpstreamEnhancer;0.132575
chr10	84651650	84652150	PAX2;Cry1_UpstreamEnhancer;0.158396
chr10	84653150	84653650	PAX2;Cry1_UpstreamEnhancer;0.193412
chr10	84651650	84652150	MYOD1;Cry1_UpstreamEnhancer;0.380098
chr10	84653150	84653650	MYOD1;Cry1_UpstreamEnhancer;0.348271
chr10	84652650	84653150	ESRRA;Cry1_UpstreamEnhancer;0.129576
chr10	84652650	84653150	GTF2I;Cry1_UpstreamEnhancer;0.442338
chr10	84652650	84653150	MTF1;Cry1_UpstreamEnhancer;0.10467
chr10	84653650	84654150	TBX4,5;Cry1_UpstreamEnhancer;0.706167
chr10	84653650	84654150	TBX4,5;Cry1_UpstreamEnhancer;0.901421
chr10	84652150	84652650	DBP;Cry1_UpstreamEnhancer;0.206962
chr10	84652650	84653150	DBP;Cry1_UpstreamEnhancer;0.248574
chr10	84653150	84653650	DBP;Cry1_UpstreamEnhancer;0.248579
chr10	84651650	84652150	RORE;Cry1_UpstreamEnhancer;0.168913
chr10	84652650	84653150	RORE;Cry1_UpstreamEnhancer;0.964276
chr10	84651650	84652150	POU1F1;Cry1_UpstreamEnhancer;0.543544
chr10	84653150	84653650	POU1F1;Cry1_UpstreamEnhancer;0.124015
chr10	84653150	84653650	POU1F1;Cry1_UpstreamEnhancer;0.34059
chr10	84652150	84652650	CDC5L;Cry1_UpstreamEnhancer;0.409883
chr10	84652650	84653150	CDC5L;Cry1_UpstreamEnhancer;0.120266
chr10	84651650	84652150	ZIC1..3;Cry1_UpstreamEnhancer;0.286964
chr10	84651650	84652150	NKX2-3_NKX2-5;Cry1_UpstreamEnhancer;0.521832
chr10	84651650	84652150	NKX2-3_NKX2-5;Cry1_UpstreamEnhancer;0.321029
chr10	84651650	84652150	NANOG;Cry1_UpstreamEnhancer;0.194393
chr10	84652650	84653150	NANOG;Cry1_UpstreamEnhancer;0.410033
chr10	84652150	84652650	MYFfamily;Cry1_UpstreamEnhancer;0.43087
chr10	84652150	84652650	MYFfamily;Cry1_UpstreamEnhancer;0.350327
chr10	84652150	84652650	MYFfamily;Cry1_UpstreamEnhancer;0.215598
chr10	84652150	84652650	MYFfamily;Cry1_UpstreamEnhancer;0.21484
chr10	84652150	84652650	MYFfamily;Cry1_UpstreamEnhancer;0.217426
chr10	84652150	84652650	MYFfamily;Cry1_UpstreamEnhancer;0.135438
chr10	84652650	84653150	MYFfamily;Cry1_UpstreamEnhancer;0.145571
chr10	84651650	84652150	YY1;Cry1_UpstreamEnhancer;0.364323
chr10	84652150	84652650	YY1;Cry1_UpstreamEnhancer;0.364322
chr10	84653150	84653650	YY1;Cry1_UpstreamEnhancer;0.121215
chr10	84653150	84653650	YY1;Cry1_UpstreamEnhancer;0.364291
chr10	84651650	84652150	GFI1B;Cry1_UpstreamEnhancer;0.317433
chr10	84651650	84652150	TFAP4;Cry1_UpstreamEnhancer;0.240582
chr10	84652150	84652650	TFAP4;Cry1_UpstreamEnhancer;0.163399
chr10	84652150	84652650	TFAP4;Cry1_UpstreamEnhancer;0.163418
chr10	84652150	84652650	TFAP4;Cry1_UpstreamEnhancer;0.10189
chr10	84652650	84653150	TFAP4;Cry1_UpstreamEnhancer;0.15038
chr10	84651650	84652150	PPARG;Cry1_UpstreamEnhancer;0.129317
chr10	84653650	84654150	PITX1..3;Cry1_UpstreamEnhancer;0.995302
chr10	84651650	84652150	GATA6;Cry1_UpstreamEnhancer;0.104582
chr10	84652150	84652650	GATA6;Cry1_UpstreamEnhancer;0.506071
chr10	84652650	84653150	GATA6;Cry1_UpstreamEnhancer;0.115957
chr10	84653150	84653650	GATA6;Cry1_UpstreamEnhancer;0.280599
chr10	84653650	84654150	GATA6;Cry1_UpstreamEnhancer;0.379113
chr10	84652650	84653150	AIRE;Cry1_UpstreamEnhancer;0.395567
chr10	84653650	84654150	AIRE;Cry1_UpstreamEnhancer;0.918478
chr10	84652650	84653150	ZNF384;Cry1_UpstreamEnhancer;0.146385
chr10	84652650	84653150	ZNF384;Cry1_UpstreamEnhancer;0.540357
chr10	84653150	84653650	ZNF384;Cry1_UpstreamEnhancer;0.145253
chr10	84653650	84654150	ZNF384;Cry1_UpstreamEnhancer;0.498975
chr10	84653650	84654150	ZNF384;Cry1_UpstreamEnhancer;0.146481
chr10	84653650	84654150	ZNF384;Cry1_UpstreamEnhancer;0.197895
chr10	84653150	84653650	EVI1;Cry1_UpstreamEnhancer;0.100574
chr10	84653150	84653650	EVI1;Cry1_UpstreamEnhancer;0.108955
chr10	84653650	84654150	EVI1;Cry1_UpstreamEnhancer;0.162151
chr10	84652650	84653150	LEF1_TCF7_TCF7L1,2;Cry1_UpstreamEnhancer;0.278286
chr10	84653650	84654150	LEF1_TCF7_TCF7L1,2;Cry1_UpstreamEnhancer;0.110427
chr10	84653650	84654150	ESR1;Cry1_UpstreamEnhancer;0.108418
chr10	84653650	84654150	CEBPA,B_DDIT3;Cry1_UpstreamEnhancer;0.10772
chr10	84651650	84652150	NR3C1;Cry1_UpstreamEnhancer;0.134064
chr10	84653650	84654150	NR3C1;Cry1_UpstreamEnhancer;0.440074
chr10	84652650	84653150	RREB1;Cry1_UpstreamEnhancer;0.462875
chr10	84652650	84653150	RREB1;Cry1_UpstreamEnhancer;0.34503
chr10	84652150	84652650	IKZF1;Cry1_UpstreamEnhancer;0.164798
chr10	84653150	84653650	IKZF1;Cry1_UpstreamEnhancer;0.849928
chr10	84653650	84654150	IKZF1;Cry1_UpstreamEnhancer;0.165557
chr10	84651650	84652150	HOXA9_MEIS1;Cry1_UpstreamEnhancer;0.912472
chr10	84651650	84652150	LHX3,4;Cry1_UpstreamEnhancer;0.161099
chr10	84652150	84652650	BPTF;Cry1_UpstreamEnhancer;0.123914
chr10	84652150	84652650	BPTF;Cry1_UpstreamEnhancer;0.223875
chr10	84652150	84652650	BPTF;Cry1_UpstreamEnhancer;0.254291
chr10	84652150	84652650	BPTF;Cry1_UpstreamEnhancer;0.122711
chr10	84652650	84653150	BPTF;Cry1_UpstreamEnhancer;0.122948
chr10	84652650	84653150	BPTF;Cry1_UpstreamEnhancer;0.122013
chr10	84652650	84653150	BPTF;Cry1_UpstreamEnhancer;0.534869
chr10	84652650	84653150	BPTF;Cry1_UpstreamEnhancer;0.302399
chr10	84653150	84653650	BPTF;Cry1_UpstreamEnhancer;0.185172
chr10	84653150	84653650	BPTF;Cry1_UpstreamEnhancer;0.212261
chr10	84653150	84653650	BPTF;Cry1_UpstreamEnhancer;0.18758
chr10	84653150	84653650	BPTF;Cry1_UpstreamEnhancer;0.424907
chr10	84653650	84654150	BPTF;Cry1_UpstreamEnhancer;0.870764
chr10	84653650	84654150	BPTF;Cry1_UpstreamEnhancer;0.110889
chr10	84653650	84654150	BPTF;Cry1_UpstreamEnhancer;0.557085
chr10	84653650	84654150	BPTF;Cry1_UpstreamEnhancer;0.413497
chr10	84651650	84652150	PAX6;Cry1_UpstreamEnhancer;0.170677
chr10	84653150	84653650	PAX6;Cry1_UpstreamEnhancer;0.469843
chr10	84651650	84652150	SNAI1..3;Cry1_UpstreamEnhancer;0.484279
chr10	84652150	84652650	SNAI1..3;Cry1_UpstreamEnhancer;0.484285
chr10	84652650	84653150	SNAI1..3;Cry1_UpstreamEnhancer;0.484285
chr10	84653650	84654150	SNAI1..3;Cry1_UpstreamEnhancer;0.484285
chr10	84653150	84653650	NFKB1_REL_RELA;Cry1_UpstreamEnhancer;0.140934
chr10	84653150	84653650	SOX5;Cry1_UpstreamEnhancer;0.618551
chr10	84651650	84652150	KLF4;Cry1_UpstreamEnhancer;0.923389
chr10	84652150	84652650	KLF4;Cry1_UpstreamEnhancer;0.909306
chr10	84652150	84652650	KLF4;Cry1_UpstreamEnhancer;0.102128
chr10	84652650	84653150	NANOG{mouse};Cry1_UpstreamEnhancer;0.215049
chr10	84651650	84652150	PRRX1,2;Cry1_UpstreamEnhancer;0.203017
chr10	84651650	84652150	PRRX1,2;Cry1_UpstreamEnhancer;0.203017
chr10	84651650	84652150	PRRX1,2;Cry1_UpstreamEnhancer;0.202992
chr10	84651650	84652150	PRRX1,2;Cry1_UpstreamEnhancer;0.203005
chr10	84652650	84653150	PRRX1,2;Cry1_UpstreamEnhancer;0.203017
chr10	84652650	84653150	GTF2A1,2;Cry1_UpstreamEnhancer;0.131137
chr10	84652650	84653150	GTF2A1,2;Cry1_UpstreamEnhancer;0.163884
chr10	84652150	84652650	NKX2-1,4;Cry1_UpstreamEnhancer;0.601087
chr10	84652650	84653150	FOXQ1;Cry1_UpstreamEnhancer;0.128337
chr10	84653150	84653650	FOXQ1;Cry1_UpstreamEnhancer;0.116709
chr10	84653650	84654150	FOXQ1;Cry1_UpstreamEnhancer;0.151139
chr10	84653650	84654150	FOXQ1;Cry1_UpstreamEnhancer;0.319064
chr10	84651650	84652150	NKX6-1,2;Cry1_UpstreamEnhancer;0.347055
chr10	84651650	84652150	NKX6-1,2;Cry1_UpstreamEnhancer;0.358558
chr10	84652150	84652650	NKX6-1,2;Cry1_UpstreamEnhancer;0.357484
chr10	84652150	84652650	SOX{8,9,10};Cry1_UpstreamEnhancer;0.518841
chr10	84653150	84653650	SOX{8,9,10};Cry1_UpstreamEnhancer;0.24156
chr10	84652650	84653150	SOX2;Cry1_UpstreamEnhancer;0.125858
chr10	84652650	84653150	SOX2;Cry1_UpstreamEnhancer;0.125686
chr10	84653150	84653650	SOX2;Cry1_UpstreamEnhancer;0.25273
chr10	84653650	84654150	SOX2;Cry1_UpstreamEnhancer;0.14269
chr10	84653650	84654150	SOX2;Cry1_UpstreamEnhancer;0.141879
chr10	84651650	84652150	PAX8;Cry1_UpstreamEnhancer;0.109797
chr10	84651650	84652150	TCF4_dimer;Cry1_UpstreamEnhancer;0.606337
chr10	84652650	84653150	TCF4_dimer;Cry1_UpstreamEnhancer;0.237034
chr10	84653150	84653650	TCF4_dimer;Cry1_UpstreamEnhancer;0.131411
chr10	84653650	84654150	TCF4_dimer;Cry1_UpstreamEnhancer;0.558465
chr10	84652650	84653150	SRY;Cry1_UpstreamEnhancer;0.320185
chr10	84652650	84653150	SRY;Cry1_UpstreamEnhancer;0.233439
chr10	84653150	84653650	SRY;Cry1_UpstreamEnhancer;0.589959
chr10	84653650	84654150	SRY;Cry1_UpstreamEnhancer;0.631674
chr10	84653650	84654150	SRY;Cry1_UpstreamEnhancer;0.529059
chr10	84653650	84654150	SRY;Cry1_UpstreamEnhancer;0.161989
chr10	84653650	84654150	SRY;Cry1_UpstreamEnhancer;0.124169
chr10	84653650	84654150	SRY;Cry1_UpstreamEnhancer;0.123178
chr10	84651650	84652150	SPIB;Cry1_UpstreamEnhancer;0.632345
chr10	84652150	84652650	SPIB;Cry1_UpstreamEnhancer;0.174284
chr10	84652150	84652650	SPIB;Cry1_UpstreamEnhancer;0.632345
chr10	84652650	84653150	SPIB;Cry1_UpstreamEnhancer;0.214835
chr10	84653650	84654150	SPIB;Cry1_UpstreamEnhancer;0.214833
chr10	84651650	84652150	PDX1;Cry1_UpstreamEnhancer;0.153361
chr10	84652650	84653150	PDX1;Cry1_UpstreamEnhancer;0.40156
chr10	84652650	84653150	FOX{I1,J2};Cry1_UpstreamEnhancer;0.100699
chr10	84653150	84653650	FOX{I1,J2};Cry1_UpstreamEnhancer;0.123439
chr10	84653650	84654150	FOX{I1,J2};Cry1_UpstreamEnhancer;0.535639
chr10	84653650	84654150	FOX{I1,J2};Cry1_UpstreamEnhancer;0.444495
chr10	84653650	84654150	ATF6;Cry1_UpstreamEnhancer;0.100248
chr10	84652650	84653150	FOXA2;Cry1_UpstreamEnhancer;0.630008
chr10	84653650	84654150	FOXA2;Cry1_UpstreamEnhancer;0.117445
chr10	84653650	84654150	FOXA2;Cry1_UpstreamEnhancer;0.121596
chr10	84653150	84653650	ARID5B;Cry1_UpstreamEnhancer;0.335814
chr10	84653650	84654150	ARID5B;Cry1_UpstreamEnhancer;0.100059
chr10	84653650	84654150	ARID5B;Cry1_UpstreamEnhancer;0.108647
chr10	84652150	84652650	FOXD3;Cry1_UpstreamEnhancer;0.312694
chr10	84652150	84652650	FOXD3;Cry1_UpstreamEnhancer;0.177527
chr10	84652150	84652650	FOXD3;Cry1_UpstreamEnhancer;0.177527
chr10	84652650	84653150	FOXD3;Cry1_UpstreamEnhancer;0.216537
chr10	84653150	84653650	FOXD3;Cry1_UpstreamEnhancer;0.133687
chr10	84653650	84654150	FOXD3;Cry1_UpstreamEnhancer;0.846572
chr10	84653650	84654150	FOXD3;Cry1_UpstreamEnhancer;0.106672
chr10	84653650	84654150	FOXD3;Cry1_UpstreamEnhancer;0.144619
chr10	84653650	84654150	FOXD3;Cry1_UpstreamEnhancer;0.143752
chr10	84653650	84654150	FOXD3;Cry1_UpstreamEnhancer;0.33341
chr10	84652650	84653150	POU3F1..4;Cry1_UpstreamEnhancer;0.15008
chr10	84653150	84653650	POU3F1..4;Cry1_UpstreamEnhancer;0.364864
chr10	84652650	84653150	MYBL2;Cry1_UpstreamEnhancer;0.673276
chr10	84653650	84654150	MYBL2;Cry1_UpstreamEnhancer;0.173761
chr10	84652150	84652650	CRX;Cry1_UpstreamEnhancer;0.304843
chr10	84652150	84652650	CRX;Cry1_UpstreamEnhancer;0.687965
chr10	84653650	84654150	CRX;Cry1_UpstreamEnhancer;0.43268
chr10	84651650	84652150	NHLH1,2;Cry1_UpstreamEnhancer;0.31412
chr10	84651650	84652150	NHLH1,2;Cry1_UpstreamEnhancer;0.608858
chr10	84652150	84652650	NHLH1,2;Cry1_UpstreamEnhancer;0.227455
chr10	84652150	84652650	NHLH1,2;Cry1_UpstreamEnhancer;0.483479
chr10	84652150	84652650	NHLH1,2;Cry1_UpstreamEnhancer;0.174143
chr10	84652150	84652650	NHLH1,2;Cry1_UpstreamEnhancer;0.117966
chr10	84653150	84653650	NHLH1,2;Cry1_UpstreamEnhancer;0.119981
chr10	84652150	84652650	EBF1;Cry1_UpstreamEnhancer;0.159026
chr10	84653150	84653650	EBF1;Cry1_UpstreamEnhancer;0.225836
chr10	84651650	84652150	FOXP3;Cry1_UpstreamEnhancer;0.17648
chr10	84653150	84653650	FOXP3;Cry1_UpstreamEnhancer;0.102108
chr10	84653650	84654150	FOXP3;Cry1_UpstreamEnhancer;0.78107
chr10	84653650	84654150	FOXP3;Cry1_UpstreamEnhancer;0.123426
chr10	84651650	84652150	LMO2;Cry1_UpstreamEnhancer;0.107114
chr10	84652650	84653150	LMO2;Cry1_UpstreamEnhancer;0.142802
chr10	84653150	84653650	ARNT_ARNT2_BHLHB2_MAX_MYC_USF1;Cry1_UpstreamEnhancer;0.105375
chr10	84652650	84653150	ELF1,2,4;Cry1_UpstreamEnhancer;0.359144
chr10	84653150	84653650	ELF1,2,4;Cry1_UpstreamEnhancer;0.173649
chr10	84652650	84653150	FOXO1,3,4;Cry1_UpstreamEnhancer;0.787168
chr10	84653150	84653650	FOXO1,3,4;Cry1_UpstreamEnhancer;0.151552
chr10	84653650	84654150	FOXO1,3,4;Cry1_UpstreamEnhancer;0.518983
chr10	84653650	84654150	FOXO1,3,4;Cry1_UpstreamEnhancer;0.735654
chr10	84653650	84654150	FOXO1,3,4;Cry1_UpstreamEnhancer;0.168579
chr10	84653650	84654150	FOXO1,3,4;Cry1_UpstreamEnhancer;0.190172
chr10	84653650	84654150	FOXO1,3,4;Cry1_UpstreamEnhancer;0.137979
chr10	84651650	84652150	SOX17;Cry1_UpstreamEnhancer;0.210227
chr10	84652150	84652650	SOX17;Cry1_UpstreamEnhancer;0.807883
chr10	84653150	84653650	SOX17;Cry1_UpstreamEnhancer;0.207918
chr10	84651650	84652150	HLF;Cry1_UpstreamEnhancer;0.354098
chr10	84652150	84652650	HLF;Cry1_UpstreamEnhancer;0.161181
chr10	84652650	84653150	HLF;Cry1_UpstreamEnhancer;0.101918
chr10	84651650	84652150	HMGA1,2;Cry1_UpstreamEnhancer;0.25671
chr10	84652150	84652650	HMGA1,2;Cry1_UpstreamEnhancer;0.130879
chr10	84652150	84652650	HMGA1,2;Cry1_UpstreamEnhancer;0.328705
chr10	84652150	84652650	HMGA1,2;Cry1_UpstreamEnhancer;0.11732
chr10	84652650	84653150	HMGA1,2;Cry1_UpstreamEnhancer;0.117198
chr10	84653150	84653650	HMGA1,2;Cry1_UpstreamEnhancer;0.263773
chr10	84653150	84653650	HMGA1,2;Cry1_UpstreamEnhancer;0.226601
chr10	84653150	84653650	HMGA1,2;Cry1_UpstreamEnhancer;0.103052
chr10	84653650	84654150	HMGA1,2;Cry1_UpstreamEnhancer;0.111542
chr10	84653650	84654150	HMGA1,2;Cry1_UpstreamEnhancer;0.120201
chr10	84653650	84654150	HMGA1,2;Cry1_UpstreamEnhancer;0.144081
chr10	84653650	84654150	HMGA1,2;Cry1_UpstreamEnhancer;0.187414
chr10	84652150	84652650	ELK1,4_GABP{A,B1};Cry1_UpstreamEnhancer;0.110928
chr10	84653150	84653650	ELK1,4_GABP{A,B1};Cry1_UpstreamEnhancer;0.124455
chr10	84652150	84652650	HSF1,2;Cry1_UpstreamEnhancer;0.201381
chr10	84653650	84654150	HSF1,2;Cry1_UpstreamEnhancer;0.133116
chr10	84651650	84652150	PAX3,7;Cry1_UpstreamEnhancer;0.197731
chr10	84653150	84653650	RBPJ;Cry1_UpstreamEnhancer;0.132377
chr10	84651650	84652150	PBX1;Cry1_UpstreamEnhancer;0.185841
chr10	84651650	84652150	AHR_ARNT_ARNT2;Cry1_UpstreamEnhancer;0.341943
chr10	84653150	84653650	TAL1_TCF{3,4,12};Cry1_UpstreamEnhancer;0.561997
chr10	84653150	84653650	TAL1_TCF{3,4,12};Cry1_UpstreamEnhancer;0.247341
chr10	84651650	84652150	NR5A1,2;Cry1_UpstreamEnhancer;0.152395
chr10	84651650	84652150	ZNF148;Cry1_UpstreamEnhancer;0.638384
chr10	84651650	84652150	EOMES;Cry1_UpstreamEnhancer;0.130876
chr10	84653650	84654150	EOMES;Cry1_UpstreamEnhancer;0.499842
chr10	84653650	84654150	EOMES;Cry1_UpstreamEnhancer;0.918717
chr10	84652150	84652650	MZF1;Cry1_UpstreamEnhancer;0.242555
chr10	84652650	84653150	MZF1;Cry1_UpstreamEnhancer;0.196117
chr10	84652650	84653150	MZF1;Cry1_UpstreamEnhancer;0.165174
chr10	84652650	84653150	MAFB;Cry1_UpstreamEnhancer;0.358195
chr10	84653650	84654150	MAFB;Cry1_UpstreamEnhancer;0.141316
chr10	84653150	84653650	EHF;Cry1_UpstreamEnhancer;0.115305
chr10	84651650	84652150	NR4A2;Cry1_UpstreamEnhancer;0.292101
chr10	84651650	84652150	NR4A2;Cry1_UpstreamEnhancer;0.130907
chr10	84652650	84653150	NR4A2;Cry1_UpstreamEnhancer;0.24395
chr10	84652650	84653150	NR4A2;Cry1_UpstreamEnhancer;0.108131
chr10	84653650	84654150	NR4A2;Cry1_UpstreamEnhancer;0.130937
chr10	84652150	84652650	TLX2;Cry1_UpstreamEnhancer;0.21915
chr10	84653150	84653650	IKZF2;Cry1_UpstreamEnhancer;0.937386
chr10	84653650	84654150	IKZF2;Cry1_UpstreamEnhancer;0.811916
chr10	84652650	84653150	HBP1_HMGB_SSRP1_UBTF;Cry1_UpstreamEnhancer;0.169192
chr10	84652650	84653150	HBP1_HMGB_SSRP1_UBTF;Cry1_UpstreamEnhancer;0.169671
chr10	84653150	84653650	HBP1_HMGB_SSRP1_UBTF;Cry1_UpstreamEnhancer;0.403128
chr10	84653650	84654150	HBP1_HMGB_SSRP1_UBTF;Cry1_UpstreamEnhancer;0.169737
chr10	84653650	84654150	HBP1_HMGB_SSRP1_UBTF;Cry1_UpstreamEnhancer;0.169736
chr10	84653650	84654150	HBP1_HMGB_SSRP1_UBTF;Cry1_UpstreamEnhancer;0.148766
chr10	84653650	84654150	HBP1_HMGB_SSRP1_UBTF;Cry1_UpstreamEnhancer;0.123546
chr10	84653650	84654150	HBP1_HMGB_SSRP1_UBTF;Cry1_UpstreamEnhancer;0.148593
chr10	84653650	84654150	HBP1_HMGB_SSRP1_UBTF;Cry1_UpstreamEnhancer;0.169739
chr10	84651650	84652150	MSX1,2;Cry1_UpstreamEnhancer;0.158912
chr10	84652650	84653150	MSX1,2;Cry1_UpstreamEnhancer;0.105803
chr10	84652150	84652650	HOX{A5,B5};Cry1_UpstreamEnhancer;0.341631
chr10	84651650	84652150	GATA1..3;Cry1_UpstreamEnhancer;0.103129
chr10	84651650	84652150	GATA1..3;Cry1_UpstreamEnhancer;0.170754
chr10	84652150	84652650	GATA1..3;Cry1_UpstreamEnhancer;0.103129
chr10	84653150	84653650	GATA1..3;Cry1_UpstreamEnhancer;0.148604
chr10	84653150	84653650	GATA1..3;Cry1_UpstreamEnhancer;0.170776
chr10	84653150	84653650	GATA1..3;Cry1_UpstreamEnhancer;0.170777
chr10	84651650	84652150	HMX1;Cry1_UpstreamEnhancer;0.949532
chr10	84652650	84653150	HMX1;Cry1_UpstreamEnhancer;0.162835
chr10	84653650	84654150	HMX1;Cry1_UpstreamEnhancer;0.147623
chr10	84651650	84652150	GLI1..3;Cry1_UpstreamEnhancer;0.104624
chr10	84652150	84652650	RUNX1..3;Cry1_UpstreamEnhancer;0.537542
chr10	84652150	84652650	TLX1..3_NFIC{dimer};Cry1_UpstreamEnhancer;0.329554
chr6	142420298	142420798	PAX4;Gys2_Promoter;0.13637
chr6	142420798	142421298	PAX4;Gys2_Promoter;0.167163
chr6	142422298	142422798	FOX{F1,F2,J1};Gys2_Promoter;0.134665
chr6	142420798	142421298	KLF12;Gys2_Promoter;0.153191
chr6	142420798	142421298	PATZ1;Gys2_Promoter;0.196796
chr6	142420798	142421298	PATZ1;Gys2_Promoter;0.160936
chr6	142420298	142420798	NFATC1..3;Gys2_Promoter;0.115017
chr6	142420298	142420798	NFATC1..3;Gys2_Promoter;0.236632
chr6	142420298	142420798	NFATC1..3;Gys2_Promoter;0.6448
chr6	142420298	142420798	NFATC1..3;Gys2_Promoter;0.302061
chr6	142421298	142421798	NFATC1..3;Gys2_Promoter;0.67586
chr6	142421798	142422298	ATF2;Gys2_Promoter;0.695007
chr6	142421298	142421798	NFE2;Gys2_Promoter;0.493343
chr6	142420298	142420798	HOX{A4,D4};Gys2_Promoter;0.136628
chr6	142420798	142421298	HOX{A4,D4};Gys2_Promoter;0.639056
chr6	142420798	142421298	SPZ1;Gys2_Promoter;0.191406
chr6	142420298	142420798	STAT2,4,6;Gys2_Promoter;0.181507
chr6	142420298	142420798	STAT2,4,6;Gys2_Promoter;0.103809
chr6	142422298	142422798	NFIX;Gys2_Promoter;0.119046
chr6	142420798	142421298	NFE2L1;Gys2_Promoter;0.219012
chr6	142421298	142421798	NFE2L1;Gys2_Promoter;0.219059
chr6	142421298	142421798	NFE2L1;Gys2_Promoter;0.123484
chr6	142421798	142422298	NFE2L1;Gys2_Promoter;0.123484
chr6	142422298	142422798	NFE2L1;Gys2_Promoter;0.280739
chr6	142422298	142422798	NFE2L1;Gys2_Promoter;0.219063
chr6	142422298	142422798	NFE2L1;Gys2_Promoter;0.271301
chr6	142421798	142422298	GFI1;Gys2_Promoter;0.157059
chr6	142420298	142420798	EN1,2;Gys2_Promoter;0.100779
chr6	142420298	142420798	EN1,2;Gys2_Promoter;0.178154
chr6	142420298	142420798	EN1,2;Gys2_Promoter;0.321762
chr6	142421798	142422298	EN1,2;Gys2_Promoter;0.290658
chr6	142421798	142422298	HAND1,2;Gys2_Promoter;0.137932
chr6	142420798	142421298	NKX3-2;Gys2_Promoter;0.137793
chr6	142420798	142421298	NKX3-2;Gys2_Promoter;0.478957
chr6	142421798	142422298	NKX3-2;Gys2_Promoter;0.180246
chr6	142422298	142422798	SPI1;Gys2_Promoter;0.287581
chr6	142422298	142422798	SPI1;Gys2_Promoter;0.296311
chr6	142420298	142420798	MEF2{A,B,C,D};Gys2_Promoter;0.230452
chr6	142420298	142420798	MEF2{A,B,C,D};Gys2_Promoter;0.746409
chr6	142420798	142421298	SMAD1..7,9;Gys2_Promoter;0.119191
chr6	142420298	142420798	ZBTB16;Gys2_Promoter;0.168808
chr6	142420798	142421298	ZBTB16;Gys2_Promoter;0.126669
chr6	142420798	142421298	ZBTB16;Gys2_Promoter;0.55479
chr6	142422298	142422798	ZBTB16;Gys2_Promoter;0.338771
chr6	142421298	142421798	HNF4A_NR2F1,2;Gys2_Promoter;0.976415
chr6	142421798	142422298	HNF4A_NR2F1,2;Gys2_Promoter;0.217478
chr6	142421798	142422298	HNF4A_NR2F1,2;Gys2_Promoter;0.401735
chr6	142421798	142422298	FOSL2;Gys2_Promoter;0.207278
chr6	142420298	142420798	NKX3-1;Gys2_Promoter;0.156834
chr6	142420798	142421298	NKX3-1;Gys2_Promoter;0.104413
chr6	142420798	142421298	NKX3-1;Gys2_Promoter;0.119992
chr6	142421798	142422298	NKX3-1;Gys2_Promoter;0.114552
chr6	142420298	142420798	ONECUT1,2;Gys2_Promoter;0.232997
chr6	142420298	142420798	ONECUT1,2;Gys2_Promoter;0.113437
chr6	142420298	142420798	ONECUT1,2;Gys2_Promoter;0.178906
chr6	142421798	142422298	ONECUT1,2;Gys2_Promoter;0.52327
chr6	142422298	142422798	ONECUT1,2;Gys2_Promoter;0.206275
chr6	142420798	142421298	CDX1,2,4;Gys2_Promoter;0.160298
chr6	142420798	142421298	CDX1,2,4;Gys2_Promoter;0.426153
chr6	142420798	142421298	CDX1,2,4;Gys2_Promoter;0.138215
chr6	142421298	142421798	CDX1,2,4;Gys2_Promoter;0.153966
chr6	142421298	142421798	CDX1,2,4;Gys2_Promoter;0.234033
chr6	142421798	142422298	CDX1,2,4;Gys2_Promoter;0.637691
chr6	142421798	142422298	CDX1,2,4;Gys2_Promoter;0.195755
chr6	142422298	142422798	CDX1,2,4;Gys2_Promoter;0.100103
chr6	142422298	142422798	CDX1,2,4;Gys2_Promoter;0.135784
chr6	142422298	142422798	CDX1,2,4;Gys2_Promoter;0.185682
chr6	142420798	142421298	FOX{C1,C2};Gys2_Promoter;0.144273
chr6	142421798	142422298	FOX{C1,C2};Gys2_Promoter;0.185628
chr6	142420298	142420798	VSX1,2;Gys2_Promoter;0.108256
chr6	142420298	142420798	FEV;Gys2_Promoter;0.64295
chr6	142420798	142421298	POU6F1;Gys2_Promoter;0.290287
chr6	142421798	142422298	POU6F1;Gys2_Promoter;0.118098
chr6	142420298	142420798	IRF1,2,7;Gys2_Promoter;0.306175
chr6	142421298	142421798	IRF1,2,7;Gys2_Promoter;0.125136
chr6	142420298	142420798	FOXL1;Gys2_Promoter;0.263429
chr6	142420298	142420798	FOXL1;Gys2_Promoter;0.116177
chr6	142420298	142420798	FOXL1;Gys2_Promoter;0.116177
chr6	142420298	142420798	FOXL1;Gys2_Promoter;0.263391
chr6	142420798	142421298	FOXL1;Gys2_Promoter;0.197759
chr6	142422298	142422798	FOXL1;Gys2_Promoter;0.109133
chr6	142420798	142421298	PAX2;Gys2_Promoter;0.153343
chr6	142421298	142421798	PAX2;Gys2_Promoter;0.198271
chr6	142422298	142422798	PAX2;Gys2_Promoter;0.193412
chr6	142422298	142422798	MYOD1;Gys2_Promoter;0.12849
chr6	142422298	142422798	ESRRA;Gys2_Promoter;0.574121
chr6	142420798	142421298	GTF2I;Gys2_Promoter;0.720701
chr6	142420798	142421298	GTF2I;Gys2_Promoter;0.176242
chr6	142421798	142422298	GTF2I;Gys2_Promoter;0.177704
chr6	142420798	142421298	TBX4,5;Gys2_Promoter;0.156413
chr6	142420298	142420798	DBP;Gys2_Promoter;0.240036
chr6	142421298	142421798	DBP;Gys2_Promoter;0.100789
chr6	142422298	142422798	RORE;Gys2_Promoter;0.705774
chr6	142421298	142421798	NFY{A,B,C};Gys2_Promoter;0.145141
chr6	142421798	142422298	NFY{A,B,C};Gys2_Promoter;0.334799
chr6	142421798	142422298	TEAD1;Gys2_Promoter;0.314422
chr6	142421798	142422298	TEAD1;Gys2_Promoter;0.195373
chr6	142420298	142420798	POU1F1;Gys2_Promoter;0.130155
chr6	142420298	142420798	POU1F1;Gys2_Promoter;0.297806
chr6	142420298	142420798	POU1F1;Gys2_Promoter;0.165081
chr6	142420298	142420798	POU1F1;Gys2_Promoter;0.293164
chr6	142420798	142421298	POU1F1;Gys2_Promoter;0.844804
chr6	142420798	142421298	POU1F1;Gys2_Promoter;0.862254
chr6	142422298	142422798	POU1F1;Gys2_Promoter;0.287404
chr6	142420298	142420798	CDC5L;Gys2_Promoter;0.206735
chr6	142420798	142421298	CDC5L;Gys2_Promoter;0.237705
chr6	142421798	142422298	CDC5L;Gys2_Promoter;0.101167
chr6	142420298	142420798	NKX2-3_NKX2-5;Gys2_Promoter;0.126661
chr6	142421798	142422298	NKX2-3_NKX2-5;Gys2_Promoter;0.148414
chr6	142422298	142422798	NKX2-3_NKX2-5;Gys2_Promoter;0.14601
chr6	142422298	142422798	NKX2-3_NKX2-5;Gys2_Promoter;0.323575
chr6	142420298	142420798	NANOG;Gys2_Promoter;0.194971
chr6	142421798	142422298	NANOG;Gys2_Promoter;0.14099
chr6	142421798	142422298	NANOG;Gys2_Promoter;0.194963
chr6	142421798	142422298	GFI1B;Gys2_Promoter;0.112851
chr6	142422298	142422798	TFAP4;Gys2_Promoter;0.273466
chr6	142421298	142421798	PPARG;Gys2_Promoter;0.131752
chr6	142420298	142420798	PITX1..3;Gys2_Promoter;0.984704
chr6	142422298	142422798	PITX1..3;Gys2_Promoter;0.984704
chr6	142421298	142421798	AR;Gys2_Promoter;0.166448
chr6	142420298	142420798	GATA6;Gys2_Promoter;0.226329
chr6	142420298	142420798	GATA6;Gys2_Promoter;0.272506
chr6	142421798	142422298	GATA6;Gys2_Promoter;0.299891
chr6	142422298	142422798	EBOX;Gys2_Promoter;0.12244
chr6	142422298	142422798	EBOX;Gys2_Promoter;0.279184
chr6	142420798	142421298	AIRE;Gys2_Promoter;0.260554
chr6	142421298	142421798	AIRE;Gys2_Promoter;0.532985
chr6	142422298	142422798	AIRE;Gys2_Promoter;0.231704
chr6	142420798	142421298	ZNF384;Gys2_Promoter;0.587839
chr6	142420798	142421298	ZNF384;Gys2_Promoter;0.521361
chr6	142421298	142421798	ZNF384;Gys2_Promoter;0.70256
chr6	142421298	142421798	ZNF384;Gys2_Promoter;0.118977
chr6	142421298	142421798	ZNF384;Gys2_Promoter;0.175858
chr6	142421298	142421798	ZNF384;Gys2_Promoter;0.463614
chr6	142421798	142422298	ZNF384;Gys2_Promoter;0.112745
chr6	142422298	142422798	ZNF384;Gys2_Promoter;0.352627
chr6	142422298	142422798	ZNF384;Gys2_Promoter;0.443847
chr6	142420798	142421298	EGR1..3;Gys2_Promoter;0.461043
chr6	142420298	142420798	EVI1;Gys2_Promoter;0.852561
chr6	142420298	142420798	EVI1;Gys2_Promoter;0.373711
chr6	142420798	142421298	EVI1;Gys2_Promoter;0.103432
chr6	142420798	142421298	EVI1;Gys2_Promoter;0.192767
chr6	142421298	142421798	EVI1;Gys2_Promoter;0.442111
chr6	142421298	142421798	EVI1;Gys2_Promoter;0.485577
chr6	142421298	142421798	EVI1;Gys2_Promoter;0.425101
chr6	142422298	142422798	EVI1;Gys2_Promoter;0.257709
chr6	142420798	142421298	LEF1_TCF7_TCF7L1,2;Gys2_Promoter;0.210204
chr6	142421298	142421798	ESR1;Gys2_Promoter;0.172327
chr6	142421798	142422298	CEBPA,B_DDIT3;Gys2_Promoter;0.59036
chr6	142420298	142420798	POU2F1..3;Gys2_Promoter;0.162967
chr6	142420798	142421298	POU2F1..3;Gys2_Promoter;0.23956
chr6	142420798	142421298	POU2F1..3;Gys2_Promoter;0.239563
chr6	142420298	142420798	NR3C1;Gys2_Promoter;0.381408
chr6	142422298	142422798	NR3C1;Gys2_Promoter;0.22214
chr6	142422298	142422798	TFAP2{A,C};Gys2_Promoter;0.129058
chr6	142420798	142421298	RREB1;Gys2_Promoter;0.985339
chr6	142421298	142421798	IKZF1;Gys2_Promoter;0.607526
chr6	142421798	142422298	IKZF1;Gys2_Promoter;0.183066
chr6	142420298	142420798	HOXA9_MEIS1;Gys2_Promoter;0.392201
chr6	142420298	142420798	HOXA9_MEIS1;Gys2_Promoter;0.1492
chr6	142421798	142422298	HOXA9_MEIS1;Gys2_Promoter;0.279116
chr6	142420298	142420798	BPTF;Gys2_Promoter;0.609911
chr6	142420798	142421298	BPTF;Gys2_Promoter;0.189003
chr6	142421298	142421798	BPTF;Gys2_Promoter;0.203846
chr6	142421298	142421798	BPTF;Gys2_Promoter;0.539926
chr6	142421298	142421798	BPTF;Gys2_Promoter;0.953121
chr6	142422298	142422798	BPTF;Gys2_Promoter;0.298554
chr6	142422298	142422798	BPTF;Gys2_Promoter;0.18084
chr6	142422298	142422798	BPTF;Gys2_Promoter;0.392302
chr6	142422298	142422798	BPTF;Gys2_Promoter;0.123251
chr6	142422298	142422798	BPTF;Gys2_Promoter;0.175055
chr6	142422298	142422798	BPTF;Gys2_Promoter;0.572315
chr6	142422298	142422798	PAX6;Gys2_Promoter;0.404543
chr6	142420298	142420798	SNAI1..3;Gys2_Promoter;0.484285
chr6	142422298	142422798	SNAI1..3;Gys2_Promoter;0.484274
chr6	142422298	142422798	SNAI1..3;Gys2_Promoter;0.484285
chr6	142421298	142421798	ZNF143;Gys2_Promoter;0.352487
chr6	142420298	142420798	SOX5;Gys2_Promoter;0.618533
chr6	142422298	142422798	HES1;Gys2_Promoter;0.107179
chr6	142420798	142421298	KLF4;Gys2_Promoter;0.123674
chr6	142420798	142421298	KLF4;Gys2_Promoter;0.419819
chr6	142422298	142422798	KLF4;Gys2_Promoter;0.77935
chr6	142420298	142420798	NANOG{mouse};Gys2_Promoter;0.116592
chr6	142420298	142420798	PRRX1,2;Gys2_Promoter;0.203017
chr6	142420298	142420798	PRRX1,2;Gys2_Promoter;0.203017
chr6	142420798	142421298	PRRX1,2;Gys2_Promoter;0.203017
chr6	142421798	142422298	PRRX1,2;Gys2_Promoter;0.203017
chr6	142422298	142422798	PRRX1,2;Gys2_Promoter;0.203017
chr6	142421298	142421798	GTF2A1,2;Gys2_Promoter;0.127058
chr6	142420798	142421298	NKX2-1,4;Gys2_Promoter;0.11302
chr6	142421298	142421798	NKX2-1,4;Gys2_Promoter;0.200329
chr6	142421798	142422298	NKX2-1,4;Gys2_Promoter;0.592827
chr6	142422298	142422798	NKX2-1,4;Gys2_Promoter;0.283204
chr6	142422298	142422798	NKX2-1,4;Gys2_Promoter;0.13865
chr6	142422298	142422798	FOXQ1;Gys2_Promoter;0.115738
chr6	142422298	142422798	FOXQ1;Gys2_Promoter;0.474418
chr6	142420298	142420798	NKX6-1,2;Gys2_Promoter;0.775973
chr6	142421798	142422298	NKX6-1,2;Gys2_Promoter;0.21488
chr6	142420298	142420798	SOX{8,9,10};Gys2_Promoter;0.241452
chr6	142420798	142421298	EP300;Gys2_Promoter;0.416976
chr6	142420798	142421298	EP300;Gys2_Promoter;0.241264
chr6	142420798	142421298	EP300;Gys2_Promoter;0.302272
chr6	142422298	142422798	EP300;Gys2_Promoter;0.105425
chr6	142420298	142420798	SOX2;Gys2_Promoter;0.254496
chr6	142420798	142421298	SOX2;Gys2_Promoter;0.478953
chr6	142421298	142421798	SOX2;Gys2_Promoter;0.143556
chr6	142421298	142421798	SOX2;Gys2_Promoter;0.125693
chr6	142421298	142421798	SOX2;Gys2_Promoter;0.125865
chr6	142422298	142422798	SOX2;Gys2_Promoter;0.141456
chr6	142421298	142421798	NFE2L2;Gys2_Promoter;0.355257
chr6	142421298	142421798	ZNF238;Gys2_Promoter;0.621931
chr6	142421298	142421798	ZNF238;Gys2_Promoter;0.229575
chr6	142422298	142422798	PAX8;Gys2_Promoter;0.115197
chr6	142421298	142421798	TCF4_dimer;Gys2_Promoter;0.110992
chr6	142421298	142421798	TCF4_dimer;Gys2_Promoter;0.131412
chr6	142421298	142421798	TCF4_dimer;Gys2_Promoter;0.13392
chr6	142422298	142422798	TCF4_dimer;Gys2_Promoter;0.236112
chr6	142420298	142420798	SRY;Gys2_Promoter;0.128756
chr6	142420298	142420798	SRY;Gys2_Promoter;0.497547
chr6	142421298	142421798	SRY;Gys2_Promoter;0.426046
chr6	142421298	142421798	SRY;Gys2_Promoter;0.247979
chr6	142421298	142421798	SRY;Gys2_Promoter;0.258026
chr6	142422298	142422798	SRY;Gys2_Promoter;0.38014
chr6	142422298	142422798	SRY;Gys2_Promoter;0.107507
chr6	142422298	142422798	SRY;Gys2_Promoter;0.342542
chr6	142420298	142420798	SPIB;Gys2_Promoter;0.63234
chr6	142420798	142421298	SPIB;Gys2_Promoter;0.174285
chr6	142420298	142420798	PDX1;Gys2_Promoter;0.334521
chr6	142420298	142420798	FOX{I1,J2};Gys2_Promoter;0.134862
chr6	142421298	142421798	FOX{I1,J2};Gys2_Promoter;0.162326
chr6	142421298	142421798	FOX{I1,J2};Gys2_Promoter;0.193344
chr6	142421798	142422298	FOX{I1,J2};Gys2_Promoter;0.141671
chr6	142421798	142422298	FOX{I1,J2};Gys2_Promoter;0.358751
chr6	142422298	142422798	FOX{I1,J2};Gys2_Promoter;0.532208
chr6	142422298	142422798	FOX{I1,J2};Gys2_Promoter;0.453084
chr6	142420298	142420798	FOXA2;Gys2_Promoter;0.687625
chr6	142420798	142421298	FOXA2;Gys2_Promoter;0.110381
chr6	142420798	142421298	ARID5B;Gys2_Promoter;0.392146
chr6	142420798	142421298	ARID5B;Gys2_Promoter;0.127022
chr6	142421298	142421798	ARID5B;Gys2_Promoter;0.120707
chr6	142421298	142421798	ARID5B;Gys2_Promoter;0.162708
chr6	142421798	142422298	ARID5B;Gys2_Promoter;0.195002
chr6	142422298	142422798	ARID5B;Gys2_Promoter;0.490187
chr6	142421298	142421798	FOXD3;Gys2_Promoter;0.347687
chr6	142421298	142421798	FOXD3;Gys2_Promoter;0.321586
chr6	142421298	142421798	FOXD3;Gys2_Promoter;0.730842
chr6	142422298	142422798	FOXD3;Gys2_Promoter;0.139006
chr6	142422298	142422798	FOXD3;Gys2_Promoter;0.959014
chr6	142420298	142420798	POU3F1..4;Gys2_Promoter;0.32807
chr6	142421298	142421798	POU3F1..4;Gys2_Promoter;0.10773
chr6	142421798	142422298	POU3F1..4;Gys2_Promoter;0.102672
chr6	142421798	142422298	POU3F1..4;Gys2_Promoter;0.32295
chr6	142422298	142422798	POU3F1..4;Gys2_Promoter;0.207917
chr6	142421298	142421798	MYBL2;Gys2_Promoter;0.14381
chr6	142421298	142421798	RXRG_dimer;Gys2_Promoter;0.171092
chr6	142421798	142422298	RXRG_dimer;Gys2_Promoter;0.885442
chr6	142420298	142420798	CRX;Gys2_Promoter;0.84974
chr6	142420298	142420798	CRX;Gys2_Promoter;0.188576
chr6	142420298	142420798	CRX;Gys2_Promoter;0.262154
chr6	142422298	142422798	CRX;Gys2_Promoter;0.771224
chr6	142421298	142421798	NHLH1,2;Gys2_Promoter;0.702288
chr6	142422298	142422798	SREBF1,2;Gys2_Promoter;0.286063
chr6	142421298	142421798	ARNT_ARNT2_BHLHB2_MAX_MYC_USF1;Gys2_Promoter;0.151884
chr6	142422298	142422798	ARNT_ARNT2_BHLHB2_MAX_MYC_USF1;Gys2_Promoter;0.105375
chr6	142420298	142420798	ELF1,2,4;Gys2_Promoter;0.173648
chr6	142421798	142422298	ELF1,2,4;Gys2_Promoter;0.173649
chr6	142420798	142421298	FOXO1,3,4;Gys2_Promoter;0.235644
chr6	142421298	142421798	FOXO1,3,4;Gys2_Promoter;0.657829
chr6	142421298	142421798	FOXO1,3,4;Gys2_Promoter;0.52462
chr6	142422298	142422798	FOXO1,3,4;Gys2_Promoter;0.146511
chr6	142422298	142422798	FOXO1,3,4;Gys2_Promoter;0.248205
chr6	142420298	142420798	SOX17;Gys2_Promoter;0.112071
chr6	142421298	142421798	SOX17;Gys2_Promoter;0.101652
chr6	142421798	142422298	HLF;Gys2_Promoter;0.542626
chr6	142421798	142422298	HLF;Gys2_Promoter;0.641247
chr6	142421798	142422298	HLF;Gys2_Promoter;0.162682
chr6	142420298	142420798	TBP;Gys2_Promoter;0.346109
chr6	142420298	142420798	HMGA1,2;Gys2_Promoter;0.343976
chr6	142420298	142420798	HMGA1,2;Gys2_Promoter;0.176454
chr6	142420298	142420798	HMGA1,2;Gys2_Promoter;0.652475
chr6	142420298	142420798	HMGA1,2;Gys2_Promoter;0.170894
chr6	142420298	142420798	HMGA1,2;Gys2_Promoter;0.238681
chr6	142420298	142420798	HMGA1,2;Gys2_Promoter;0.544549
chr6	142420798	142421298	HMGA1,2;Gys2_Promoter;0.328939
chr6	142420798	142421298	HMGA1,2;Gys2_Promoter;0.263778
chr6	142420798	142421298	HMGA1,2;Gys2_Promoter;0.174755
chr6	142421298	142421798	HMGA1,2;Gys2_Promoter;0.373406
chr6	142421298	142421798	HMGA1,2;Gys2_Promoter;0.124729
chr6	142421798	142422298	HMGA1,2;Gys2_Promoter;0.111092
chr6	142422298	142422798	HMGA1,2;Gys2_Promoter;0.222006
chr6	142422298	142422798	HMGA1,2;Gys2_Promoter;0.122959
chr6	142422298	142422798	HMGA1,2;Gys2_Promoter;0.576402
chr6	142421798	142422298	NFIL3;Gys2_Promoter;0.14094
chr6	142421798	142422298	NFIL3;Gys2_Promoter;0.371699
chr6	142420298	142420798	HSF1,2;Gys2_Promoter;0.127564
chr6	142420798	142421298	HSF1,2;Gys2_Promoter;0.138231
chr6	142421298	142421798	HSF1,2;Gys2_Promoter;0.198038
chr6	142420298	142420798	PAX3,7;Gys2_Promoter;0.109173
chr6	142420298	142420798	HNF1A;Gys2_Promoter;0.37773
chr6	142420798	142421298	HNF1A;Gys2_Promoter;0.120319
chr6	142420798	142421298	RBPJ;Gys2_Promoter;0.840044
chr6	142421298	142421798	RBPJ;Gys2_Promoter;0.121986
chr6	142421798	142422298	PBX1;Gys2_Promoter;0.283754
chr6	142421798	142422298	PBX1;Gys2_Promoter;0.295075
chr6	142421798	142422298	PBX1;Gys2_Promoter;0.169283
chr6	142420798	142421298	SP1;Gys2_Promoter;0.524508
chr6	142422298	142422798	SP1;Gys2_Promoter;0.187762
chr6	142420798	142421298	ALX1;Gys2_Promoter;0.266624
chr6	142421798	142422298	ALX1;Gys2_Promoter;0.283806
chr6	142421798	142422298	ALX1;Gys2_Promoter;0.18434
chr6	142420798	142421298	MAZ;Gys2_Promoter;0.232405
chr6	142420798	142421298	MAZ;Gys2_Promoter;0.917022
chr6	142420798	142421298	ZNF148;Gys2_Promoter;0.162645
chr6	142421298	142421798	ZNF148;Gys2_Promoter;0.408287
chr6	142422298	142422798	ZNF148;Gys2_Promoter;0.157482
chr6	142422298	142422798	ZNF148;Gys2_Promoter;0.139201
chr6	142420298	142420798	EOMES;Gys2_Promoter;0.130877
chr6	142420798	142421298	MZF1;Gys2_Promoter;0.629344
chr6	142420798	142421298	MZF1;Gys2_Promoter;0.556788
chr6	142420798	142421298	MZF1;Gys2_Promoter;0.121289
chr6	142420798	142421298	MZF1;Gys2_Promoter;0.114587
chr6	142421298	142421798	MAFB;Gys2_Promoter;0.34143
chr6	142421298	142421798	MAFB;Gys2_Promoter;0.358191
chr6	142421298	142421798	NR4A2;Gys2_Promoter;0.357951
chr6	142421298	142421798	NR4A2;Gys2_Promoter;0.104721
chr6	142421298	142421798	NR4A2;Gys2_Promoter;0.105061
chr6	142422298	142422798	NR4A2;Gys2_Promoter;0.285105
chr6	142421298	142421798	JUN;Gys2_Promoter;0.342663
chr6	142421798	142422298	NR1H4;Gys2_Promoter;0.121818
chr6	142420798	142421298	TLX2;Gys2_Promoter;0.224211
chr6	142420298	142420798	IKZF2;Gys2_Promoter;0.482002
chr6	142420298	142420798	IKZF2;Gys2_Promoter;0.939601
chr6	142421798	142422298	IKZF2;Gys2_Promoter;0.202517
chr6	142421798	142422298	DMAP1_NCOR{1,2}_SMARC;Gys2_Promoter;0.154142
chr6	142421798	142422298	DMAP1_NCOR{1,2}_SMARC;Gys2_Promoter;0.139018
chr6	142420298	142420798	HBP1_HMGB_SSRP1_UBTF;Gys2_Promoter;0.400514
chr6	142420798	142421298	HBP1_HMGB_SSRP1_UBTF;Gys2_Promoter;0.169733
chr6	142421298	142421798	HBP1_HMGB_SSRP1_UBTF;Gys2_Promoter;0.169537
chr6	142421298	142421798	HBP1_HMGB_SSRP1_UBTF;Gys2_Promoter;0.143389
chr6	142421298	142421798	HBP1_HMGB_SSRP1_UBTF;Gys2_Promoter;0.145154
chr6	142422298	142422798	HBP1_HMGB_SSRP1_UBTF;Gys2_Promoter;0.14509
chr6	142422298	142422798	HBP1_HMGB_SSRP1_UBTF;Gys2_Promoter;0.144871
chr6	142422298	142422798	HBP1_HMGB_SSRP1_UBTF;Gys2_Promoter;0.144861
chr6	142422298	142422798	HBP1_HMGB_SSRP1_UBTF;Gys2_Promoter;0.14515
chr6	142420298	142420798	MSX1,2;Gys2_Promoter;0.108363
chr6	142421798	142422298	MSX1,2;Gys2_Promoter;0.170565
chr6	142421798	142422298	MSX1,2;Gys2_Promoter;0.334717
chr6	142421798	142422298	HOX{A5,B5};Gys2_Promoter;0.569104
chr6	142420298	142420798	GATA1..3;Gys2_Promoter;0.169324
chr6	142420798	142421298	GATA1..3;Gys2_Promoter;0.103127
chr6	142421798	142422298	GATA1..3;Gys2_Promoter;0.148606
chr6	142422298	142422798	GATA1..3;Gys2_Promoter;0.148561
chr6	142420798	142421298	PAX5;Gys2_Promoter;0.432998
chr6	142421298	142421798	PAX5;Gys2_Promoter;0.209852
chr6	142422298	142422798	PAX5;Gys2_Promoter;0.131351
chr6	142420798	142421298	GLI1..3;Gys2_Promoter;0.469077
chr6	142421298	142421798	GLI1..3;Gys2_Promoter;0.177917
chr6	142420298	142420798	RUNX1..3;Gys2_Promoter;0.147717
chr6	142421298	142421798	CTCF;Gys2_Promoter;0.467645
chr6	142420298	142420798	POU5F1_SOX2{dimer};Gys2_Promoter;0.244049
chr6	142420298	142420798	POU5F1_SOX2{dimer};Gys2_Promoter;0.117197
chr6	142420798	142421298	POU5F1_SOX2{dimer};Gys2_Promoter;0.973272
chr6	142420798	142421298	POU5F1_SOX2{dimer};Gys2_Promoter;0.403323
chr6	142422298	142422798	POU5F1_SOX2{dimer};Gys2_Promoter;0.164981
chr6	142421298	142421798	TLX1..3_NFIC{dimer};Gys2_Promoter;0.69218
chr6	142421298	142421798	TLX1..3_NFIC{dimer};Gys2_Promoter;0.248536
chr6	142399798	142400298	FOX{F1,F2,J1};Gys2_Exon8Enhancer;0.373874
chr6	142400298	142400798	FOX{F1,F2,J1};Gys2_Exon8Enhancer;0.857395
chr6	142400298	142400798	FOX{F1,F2,J1};Gys2_Exon8Enhancer;0.165712
chr6	142400798	142401298	FOX{F1,F2,J1};Gys2_Exon8Enhancer;0.670624
chr6	142399298	142399798	KLF12;Gys2_Exon8Enhancer;0.203923
chr6	142399298	142399798	KLF12;Gys2_Exon8Enhancer;0.132335
chr6	142399298	142399798	NFATC1..3;Gys2_Exon8Enhancer;0.589028
chr6	142399798	142400298	NFATC1..3;Gys2_Exon8Enhancer;0.149176
chr6	142399798	142400298	NFATC1..3;Gys2_Exon8Enhancer;0.789332
chr6	142399798	142400298	NFATC1..3;Gys2_Exon8Enhancer;0.150031
chr6	142399798	142400298	NFATC1..3;Gys2_Exon8Enhancer;0.299662
chr6	142400298	142400798	NFATC1..3;Gys2_Exon8Enhancer;0.168185
chr6	142400298	142400798	NFATC1..3;Gys2_Exon8Enhancer;0.143509
chr6	142400298	142400798	NFATC1..3;Gys2_Exon8Enhancer;0.737927
chr6	142400798	142401298	NFATC1..3;Gys2_Exon8Enhancer;0.10497
chr6	142398798	142399298	ETS1,2;Gys2_Exon8Enhancer;0.723564
chr6	142398798	142399298	NFE2;Gys2_Exon8Enhancer;0.404641
chr6	142399798	142400298	SPZ1;Gys2_Exon8Enhancer;0.247457
chr6	142400798	142401298	SPZ1;Gys2_Exon8Enhancer;0.150009
chr6	142400298	142400798	STAT2,4,6;Gys2_Exon8Enhancer;0.125375
chr6	142398798	142399298	BACH2;Gys2_Exon8Enhancer;0.868169
chr6	142399298	142399798	BACH2;Gys2_Exon8Enhancer;0.160852
chr6	142399298	142399798	NFIX;Gys2_Exon8Enhancer;0.103542
chr6	142399298	142399798	NFE2L1;Gys2_Exon8Enhancer;0.219059
chr6	142399298	142399798	NFE2L1;Gys2_Exon8Enhancer;0.123484
chr6	142400798	142401298	NFE2L1;Gys2_Exon8Enhancer;0.280742
chr6	142399298	142399798	NKX2-2,8;Gys2_Exon8Enhancer;0.835293
chr6	142399798	142400298	STAT5{A,B};Gys2_Exon8Enhancer;0.209488
chr6	142398798	142399298	GFI1;Gys2_Exon8Enhancer;0.234573
chr6	142399798	142400298	EN1,2;Gys2_Exon8Enhancer;0.133399
chr6	142398798	142399298	TGIF1;Gys2_Exon8Enhancer;0.596661
chr6	142399298	142399798	TGIF1;Gys2_Exon8Enhancer;0.198235
chr6	142398798	142399298	T;Gys2_Exon8Enhancer;0.168435
chr6	142400298	142400798	T;Gys2_Exon8Enhancer;0.169102
chr6	142400798	142401298	NKX3-2;Gys2_Exon8Enhancer;0.137652
chr6	142400298	142400798	MEF2{A,B,C,D};Gys2_Exon8Enhancer;0.316542
chr6	142400798	142401298	MEF2{A,B,C,D};Gys2_Exon8Enhancer;0.105713
chr6	142400798	142401298	MEF2{A,B,C,D};Gys2_Exon8Enhancer;0.208852
chr6	142399798	142400298	SMAD1..7,9;Gys2_Exon8Enhancer;0.104078
chr6	142399298	142399798	ZBTB16;Gys2_Exon8Enhancer;0.276117
chr6	142398798	142399298	HNF4A_NR2F1,2;Gys2_Exon8Enhancer;0.237559
chr6	142399298	142399798	HNF4A_NR2F1,2;Gys2_Exon8Enhancer;0.100045
chr6	142399798	142400298	HNF4A_NR2F1,2;Gys2_Exon8Enhancer;0.705527
chr6	142400798	142401298	HNF4A_NR2F1,2;Gys2_Exon8Enhancer;0.680632
chr6	142398798	142399298	FOSL2;Gys2_Exon8Enhancer;0.53893
chr6	142398798	142399298	FOSL2;Gys2_Exon8Enhancer;0.122683
chr6	142399298	142399798	FOSL2;Gys2_Exon8Enhancer;0.19406
chr6	142400298	142400798	NKX3-1;Gys2_Exon8Enhancer;0.264428
chr6	142400798	142401298	NKX3-1;Gys2_Exon8Enhancer;0.112826
chr6	142400798	142401298	NKX3-1;Gys2_Exon8Enhancer;0.188809
chr6	142400798	142401298	NKX3-1;Gys2_Exon8Enhancer;0.233454
chr6	142398798	142399298	ONECUT1,2;Gys2_Exon8Enhancer;0.226372
chr6	142400298	142400798	CDX1,2,4;Gys2_Exon8Enhancer;0.12072
chr6	142400798	142401298	CDX1,2,4;Gys2_Exon8Enhancer;0.340619
chr6	142400798	142401298	CDX1,2,4;Gys2_Exon8Enhancer;0.179413
chr6	142399798	142400298	FOX{C1,C2};Gys2_Exon8Enhancer;0.200972
chr6	142399298	142399798	VSX1,2;Gys2_Exon8Enhancer;0.212819
chr6	142400798	142401298	FEV;Gys2_Exon8Enhancer;0.64324
chr6	142400798	142401298	POU6F1;Gys2_Exon8Enhancer;0.714177
chr6	142400798	142401298	ADNP_IRX_SIX_ZHX;Gys2_Exon8Enhancer;0.205879
chr6	142400298	142400798	ZEB1;Gys2_Exon8Enhancer;0.142759
chr6	142400798	142401298	TFCP2;Gys2_Exon8Enhancer;0.135699
chr6	142398798	142399298	FOXL1;Gys2_Exon8Enhancer;0.196936
chr6	142399798	142400298	FOXL1;Gys2_Exon8Enhancer;0.198249
chr6	142400298	142400798	FOXL1;Gys2_Exon8Enhancer;0.13719
chr6	142400798	142401298	FOXL1;Gys2_Exon8Enhancer;0.252828
chr6	142400798	142401298	FOXL1;Gys2_Exon8Enhancer;0.109509
chr6	142400798	142401298	FOXL1;Gys2_Exon8Enhancer;0.136233
chr6	142400798	142401298	FOXL1;Gys2_Exon8Enhancer;0.140021
chr6	142400798	142401298	FOXL1;Gys2_Exon8Enhancer;0.248676
chr6	142398798	142399298	FOS_FOS{B,L1}_JUN{B,D};Gys2_Exon8Enhancer;0.582729
chr6	142398798	142399298	FOS_FOS{B,L1}_JUN{B,D};Gys2_Exon8Enhancer;0.324264
chr6	142400298	142400798	FOS_FOS{B,L1}_JUN{B,D};Gys2_Exon8Enhancer;0.135625
chr6	142398798	142399298	PAX2;Gys2_Exon8Enhancer;0.138512
chr6	142399298	142399798	PAX2;Gys2_Exon8Enhancer;0.124528
chr6	142399298	142399798	PAX2;Gys2_Exon8Enhancer;0.339165
chr6	142399798	142400298	PAX2;Gys2_Exon8Enhancer;0.441105
chr6	142399798	142400298	PAX2;Gys2_Exon8Enhancer;0.324808
chr6	142400798	142401298	MYOD1;Gys2_Exon8Enhancer;0.701029
chr6	142399798	142400298	ESRRA;Gys2_Exon8Enhancer;0.270352
chr6	142399798	142400298	TFEB;Gys2_Exon8Enhancer;0.367291
chr6	142399798	142400298	TFEB;Gys2_Exon8Enhancer;0.367291
chr6	142400298	142400798	TFEB;Gys2_Exon8Enhancer;0.177787
chr6	142400298	142400798	TFEB;Gys2_Exon8Enhancer;0.177787
chr6	142399298	142399798	MTF1;Gys2_Exon8Enhancer;0.157313
chr6	142398798	142399298	TBX4,5;Gys2_Exon8Enhancer;0.495529
chr6	142398798	142399298	TBX4,5;Gys2_Exon8Enhancer;0.742902
chr6	142400298	142400798	TBX4,5;Gys2_Exon8Enhancer;0.586961
chr6	142398798	142399298	HIF1A;Gys2_Exon8Enhancer;0.146492
chr6	142399298	142399798	DBP;Gys2_Exon8Enhancer;0.248613
chr6	142399298	142399798	DBP;Gys2_Exon8Enhancer;0.575754
chr6	142400798	142401298	DBP;Gys2_Exon8Enhancer;0.314949
chr6	142400298	142400798	POU1F1;Gys2_Exon8Enhancer;0.490542
chr6	142400798	142401298	POU1F1;Gys2_Exon8Enhancer;0.107388
chr6	142400798	142401298	POU1F1;Gys2_Exon8Enhancer;0.437967
chr6	142398798	142399298	CDC5L;Gys2_Exon8Enhancer;0.226632
chr6	142400298	142400798	CDC5L;Gys2_Exon8Enhancer;0.558078
chr6	142400298	142400798	CDC5L;Gys2_Exon8Enhancer;0.107187
chr6	142400798	142401298	CDC5L;Gys2_Exon8Enhancer;0.78606
chr6	142400798	142401298	CDC5L;Gys2_Exon8Enhancer;0.214161
chr6	142398798	142399298	ZIC1..3;Gys2_Exon8Enhancer;0.231798
chr6	142400798	142401298	ZIC1..3;Gys2_Exon8Enhancer;0.703831
chr6	142398798	142399298	NKX2-3_NKX2-5;Gys2_Exon8Enhancer;0.116021
chr6	142399298	142399798	NKX2-3_NKX2-5;Gys2_Exon8Enhancer;0.139548
chr6	142400298	142400798	NKX2-3_NKX2-5;Gys2_Exon8Enhancer;0.321295
chr6	142400798	142401298	NKX2-3_NKX2-5;Gys2_Exon8Enhancer;0.127603
chr6	142398798	142399298	NANOG;Gys2_Exon8Enhancer;0.123301
chr6	142399298	142399798	NANOG;Gys2_Exon8Enhancer;0.21196
chr6	142399298	142399798	YY1;Gys2_Exon8Enhancer;0.121215
chr6	142400298	142400798	YY1;Gys2_Exon8Enhancer;0.121214
chr6	142400798	142401298	YY1;Gys2_Exon8Enhancer;0.121215
chr6	142399798	142400298	GFI1B;Gys2_Exon8Enhancer;0.17882
chr6	142399798	142400298	TFAP4;Gys2_Exon8Enhancer;0.678351
chr6	142398798	142399298	AR;Gys2_Exon8Enhancer;0.169985
chr6	142398798	142399298	GATA6;Gys2_Exon8Enhancer;0.138264
chr6	142400798	142401298	GATA6;Gys2_Exon8Enhancer;0.107494
chr6	142399798	142400298	EBOX;Gys2_Exon8Enhancer;0.372174
chr6	142399798	142400298	EBOX;Gys2_Exon8Enhancer;0.28111
chr6	142399798	142400298	EBOX;Gys2_Exon8Enhancer;0.248162
chr6	142400298	142400798	EBOX;Gys2_Exon8Enhancer;0.100186
chr6	142400798	142401298	EBOX;Gys2_Exon8Enhancer;0.14994
chr6	142400298	142400798	AIRE;Gys2_Exon8Enhancer;0.270756
chr6	142400798	142401298	AIRE;Gys2_Exon8Enhancer;0.923307
chr6	142398798	142399298	ZNF384;Gys2_Exon8Enhancer;0.396364
chr6	142399298	142399798	ZNF384;Gys2_Exon8Enhancer;0.718408
chr6	142399298	142399798	ZNF384;Gys2_Exon8Enhancer;0.181097
chr6	142399298	142399798	ZNF384;Gys2_Exon8Enhancer;0.548836
chr6	142399798	142400298	ZNF384;Gys2_Exon8Enhancer;0.367213
chr6	142399798	142400298	ZNF384;Gys2_Exon8Enhancer;0.279114
chr6	142399798	142400298	EVI1;Gys2_Exon8Enhancer;0.183808
chr6	142399798	142400298	EVI1;Gys2_Exon8Enhancer;0.425109
chr6	142400298	142400798	EVI1;Gys2_Exon8Enhancer;0.214031
chr6	142400798	142401298	EVI1;Gys2_Exon8Enhancer;0.215279
chr6	142400798	142401298	EVI1;Gys2_Exon8Enhancer;0.346752
chr6	142400798	142401298	LEF1_TCF7_TCF7L1,2;Gys2_Exon8Enhancer;0.37696
chr6	142398798	142399298	ESR1;Gys2_Exon8Enhancer;0.189259
chr6	142398798	142399298	CEBPA,B_DDIT3;Gys2_Exon8Enhancer;0.143507
chr6	142399798	142400298	CEBPA,B_DDIT3;Gys2_Exon8Enhancer;0.615211
chr6	142399798	142400298	CREB1;Gys2_Exon8Enhancer;0.847438
chr6	142398798	142399298	NR3C1;Gys2_Exon8Enhancer;0.171383
chr6	142400798	142401298	NR3C1;Gys2_Exon8Enhancer;0.453073
chr6	142399298	142399798	IKZF1;Gys2_Exon8Enhancer;0.119716
chr6	142398798	142399298	HOXA9_MEIS1;Gys2_Exon8Enhancer;0.518794
chr6	142399298	142399798	HOXA9_MEIS1;Gys2_Exon8Enhancer;0.574659
chr6	142399298	142399798	LHX3,4;Gys2_Exon8Enhancer;0.445077
chr6	142400298	142400798	LHX3,4;Gys2_Exon8Enhancer;0.250908
chr6	142400798	142401298	LHX3,4;Gys2_Exon8Enhancer;0.157417
chr6	142400798	142401298	LHX3,4;Gys2_Exon8Enhancer;0.199329
chr6	142399298	142399798	BPTF;Gys2_Exon8Enhancer;0.104991
chr6	142400298	142400798	BPTF;Gys2_Exon8Enhancer;0.886906
chr6	142400798	142401298	BPTF;Gys2_Exon8Enhancer;0.262094
chr6	142400798	142401298	BPTF;Gys2_Exon8Enhancer;0.493937
chr6	142400798	142401298	SNAI1..3;Gys2_Exon8Enhancer;0.484279
chr6	142398798	142399298	SOX5;Gys2_Exon8Enhancer;0.618559
chr6	142399798	142400298	SOX5;Gys2_Exon8Enhancer;0.618553
chr6	142398798	142399298	KLF4;Gys2_Exon8Enhancer;0.173143
chr6	142399298	142399798	PRRX1,2;Gys2_Exon8Enhancer;0.168765
chr6	142399298	142399798	PRRX1,2;Gys2_Exon8Enhancer;0.168765
chr6	142400298	142400798	PRRX1,2;Gys2_Exon8Enhancer;0.203017
chr6	142400798	142401298	PRRX1,2;Gys2_Exon8Enhancer;0.203017
chr6	142400798	142401298	PRRX1,2;Gys2_Exon8Enhancer;0.203017
chr6	142400798	142401298	PRRX1,2;Gys2_Exon8Enhancer;0.203017
chr6	142400798	142401298	FOX{D1,D2};Gys2_Exon8Enhancer;0.872693
chr6	142399298	142399798	NKX2-1,4;Gys2_Exon8Enhancer;0.710663
chr6	142400798	142401298	NKX2-1,4;Gys2_Exon8Enhancer;0.458039
chr6	142400298	142400798	FOXQ1;Gys2_Exon8Enhancer;0.877173
chr6	142400798	142401298	FOXQ1;Gys2_Exon8Enhancer;0.536746
chr6	142400798	142401298	NKX6-1,2;Gys2_Exon8Enhancer;0.370879
chr6	142398798	142399298	SOX{8,9,10};Gys2_Exon8Enhancer;0.224902
chr6	142400298	142400798	SOX{8,9,10};Gys2_Exon8Enhancer;0.107812
chr6	142398798	142399298	EP300;Gys2_Exon8Enhancer;0.157019
chr6	142399798	142400298	EP300;Gys2_Exon8Enhancer;0.403773
chr6	142398798	142399298	SOX2;Gys2_Exon8Enhancer;0.651385
chr6	142400298	142400798	SOX2;Gys2_Exon8Enhancer;0.12587
chr6	142400298	142400798	SOX2;Gys2_Exon8Enhancer;0.125872
chr6	142400798	142401298	SOX2;Gys2_Exon8Enhancer;0.143979
chr6	142400798	142401298	SOX2;Gys2_Exon8Enhancer;0.144013
chr6	142399798	142400298	ATF5_CREB3;Gys2_Exon8Enhancer;0.475604
chr6	142398798	142399298	NFE2L2;Gys2_Exon8Enhancer;0.109066
chr6	142399798	142400298	ZNF238;Gys2_Exon8Enhancer;0.10295
chr6	142400798	142401298	ZNF238;Gys2_Exon8Enhancer;0.527381
chr6	142398798	142399298	PAX8;Gys2_Exon8Enhancer;0.223168
chr6	142399298	142399798	PAX8;Gys2_Exon8Enhancer;0.158705
chr6	142400298	142400798	PAX8;Gys2_Exon8Enhancer;0.121528
chr6	142399798	142400298	TCF4_dimer;Gys2_Exon8Enhancer;0.102406
chr6	142399798	142400298	TCF4_dimer;Gys2_Exon8Enhancer;0.102406
chr6	142400798	142401298	TCF4_dimer;Gys2_Exon8Enhancer;0.236109
chr6	142398798	142399298	SRY;Gys2_Exon8Enhancer;0.372238
chr6	142399798	142400298	SRY;Gys2_Exon8Enhancer;0.281266
chr6	142400298	142400798	SRY;Gys2_Exon8Enhancer;0.121641
chr6	142400298	142400798	SRY;Gys2_Exon8Enhancer;0.342579
chr6	142400298	142400798	SRY;Gys2_Exon8Enhancer;0.22566
chr6	142400298	142400798	SRY;Gys2_Exon8Enhancer;0.144387
chr6	142400798	142401298	SRY;Gys2_Exon8Enhancer;0.661889
chr6	142400298	142400798	SPIB;Gys2_Exon8Enhancer;0.350478
chr6	142399298	142399798	PDX1;Gys2_Exon8Enhancer;0.54906
chr6	142400298	142400798	PDX1;Gys2_Exon8Enhancer;0.236465
chr6	142399798	142400298	FOX{I1,J2};Gys2_Exon8Enhancer;0.157518
chr6	142400298	142400798	FOX{I1,J2};Gys2_Exon8Enhancer;0.973847
chr6	142400798	142401298	FOX{I1,J2};Gys2_Exon8Enhancer;0.220628
chr6	142399798	142400298	ATF6;Gys2_Exon8Enhancer;0.238393
chr6	142399298	142399798	FOXA2;Gys2_Exon8Enhancer;0.264367
chr6	142400298	142400798	FOXA2;Gys2_Exon8Enhancer;0.516892
chr6	142400798	142401298	FOXA2;Gys2_Exon8Enhancer;0.125755
chr6	142398798	142399298	ARID5B;Gys2_Exon8Enhancer;0.114839
chr6	142400298	142400798	ARID5B;Gys2_Exon8Enhancer;0.162674
chr6	142400298	142400798	ARID5B;Gys2_Exon8Enhancer;0.252095
chr6	142400298	142400798	ARID5B;Gys2_Exon8Enhancer;0.12727
chr6	142400798	142401298	ARID5B;Gys2_Exon8Enhancer;0.87757
chr6	142400798	142401298	ARID5B;Gys2_Exon8Enhancer;0.333463
chr6	142399798	142400298	FOXD3;Gys2_Exon8Enhancer;0.630094
chr6	142400298	142400798	FOXD3;Gys2_Exon8Enhancer;0.157765
chr6	142400298	142400798	FOXD3;Gys2_Exon8Enhancer;0.95547
chr6	142400798	142401298	FOXD3;Gys2_Exon8Enhancer;0.120344
chr6	142400798	142401298	FOXD3;Gys2_Exon8Enhancer;0.149377
chr6	142400798	142401298	FOXD3;Gys2_Exon8Enhancer;0.858256
chr6	142400798	142401298	FOXD3;Gys2_Exon8Enhancer;0.116226
chr6	142400298	142400798	POU3F1..4;Gys2_Exon8Enhancer;0.444779
chr6	142400298	142400798	POU3F1..4;Gys2_Exon8Enhancer;0.147592
chr6	142400798	142401298	POU3F1..4;Gys2_Exon8Enhancer;0.140666
chr6	142400798	142401298	POU3F1..4;Gys2_Exon8Enhancer;0.952604
chr6	142399798	142400298	MYBL2;Gys2_Exon8Enhancer;0.100179
chr6	142400298	142400798	MYBL2;Gys2_Exon8Enhancer;0.230641
chr6	142400298	142400798	MYBL2;Gys2_Exon8Enhancer;0.173762
chr6	142398798	142399298	CRX;Gys2_Exon8Enhancer;0.2277
chr6	142398798	142399298	CRX;Gys2_Exon8Enhancer;0.575868
chr6	142398798	142399298	CRX;Gys2_Exon8Enhancer;0.106143
chr6	142399798	142400298	NHLH1,2;Gys2_Exon8Enhancer;0.124608
chr6	142398798	142399298	RXRA_VDR{dimer};Gys2_Exon8Enhancer;0.245704
chr6	142399298	142399798	FOXP3;Gys2_Exon8Enhancer;0.141457
chr6	142400798	142401298	LMO2;Gys2_Exon8Enhancer;0.214621
chr6	142399798	142400298	SREBF1,2;Gys2_Exon8Enhancer;0.404989
chr6	142399798	142400298	SREBF1,2;Gys2_Exon8Enhancer;0.331212
chr6	142399798	142400298	SREBF1,2;Gys2_Exon8Enhancer;0.150788
chr6	142399798	142400298	ARNT_ARNT2_BHLHB2_MAX_MYC_USF1;Gys2_Exon8Enhancer;0.293538
chr6	142399798	142400298	ARNT_ARNT2_BHLHB2_MAX_MYC_USF1;Gys2_Exon8Enhancer;0.382226
chr6	142400298	142400798	ARNT_ARNT2_BHLHB2_MAX_MYC_USF1;Gys2_Exon8Enhancer;0.127543
chr6	142400298	142400798	ELF1,2,4;Gys2_Exon8Enhancer;0.173649
chr6	142400798	142401298	ELF1,2,4;Gys2_Exon8Enhancer;0.173517
chr6	142400298	142400798	FOXO1,3,4;Gys2_Exon8Enhancer;0.843217
chr6	142400798	142401298	FOXO1,3,4;Gys2_Exon8Enhancer;0.980891
chr6	142398798	142399298	SOX17;Gys2_Exon8Enhancer;0.188879
chr6	142400298	142400798	SOX17;Gys2_Exon8Enhancer;0.256317
chr6	142398798	142399298	HLF;Gys2_Exon8Enhancer;0.132262
chr6	142400298	142400798	HLF;Gys2_Exon8Enhancer;0.1325
chr6	142400298	142400798	HMGA1,2;Gys2_Exon8Enhancer;0.825532
chr6	142400798	142401298	HMGA1,2;Gys2_Exon8Enhancer;0.104891
chr6	142400798	142401298	HMGA1,2;Gys2_Exon8Enhancer;0.460715
chr6	142400798	142401298	HMGA1,2;Gys2_Exon8Enhancer;0.514308
chr6	142400798	142401298	HMGA1,2;Gys2_Exon8Enhancer;0.118414
chr6	142400298	142400798	NFIL3;Gys2_Exon8Enhancer;0.105221
chr6	142399298	142399798	PRDM1;Gys2_Exon8Enhancer;0.203195
chr6	142399298	142399798	PAX3,7;Gys2_Exon8Enhancer;0.319331
chr6	142399798	142400298	PAX3,7;Gys2_Exon8Enhancer;0.116146
chr6	142398798	142399298	HNF1A;Gys2_Exon8Enhancer;0.145117
chr6	142399298	142399798	HNF1A;Gys2_Exon8Enhancer;0.551013
chr6	142399798	142400298	RBPJ;Gys2_Exon8Enhancer;0.104929
chr6	142400798	142401298	RBPJ;Gys2_Exon8Enhancer;0.593464
chr6	142400298	142400798	NR6A1;Gys2_Exon8Enhancer;0.542057
chr6	142398798	142399298	SP1;Gys2_Exon8Enhancer;0.133201
chr6	142399298	142399798	AHR_ARNT_ARNT2;Gys2_Exon8Enhancer;0.341943
chr6	142400298	142400798	ALX1;Gys2_Exon8Enhancer;0.134751
chr6	142399298	142399798	NR5A1,2;Gys2_Exon8Enhancer;0.139189
chr6	142398798	142399298	ZNF148;Gys2_Exon8Enhancer;0.198989
chr6	142398798	142399298	STAT1,3;Gys2_Exon8Enhancer;0.527995
chr6	142398798	142399298	EOMES;Gys2_Exon8Enhancer;0.468634
chr6	142400798	142401298	EOMES;Gys2_Exon8Enhancer;0.610269
chr6	142399798	142400298	MZF1;Gys2_Exon8Enhancer;0.28348
chr6	142399298	142399798	MAFB;Gys2_Exon8Enhancer;0.103613
chr6	142400798	142401298	MAFB;Gys2_Exon8Enhancer;0.208095
chr6	142400798	142401298	EHF;Gys2_Exon8Enhancer;0.372772
chr6	142398798	142399298	NR4A2;Gys2_Exon8Enhancer;0.243969
chr6	142399798	142400298	NR4A2;Gys2_Exon8Enhancer;0.117143
chr6	142399798	142400298	NR4A2;Gys2_Exon8Enhancer;0.357665
chr6	142399798	142400298	NR4A2;Gys2_Exon8Enhancer;0.108049
chr6	142400798	142401298	NR4A2;Gys2_Exon8Enhancer;0.117291
chr6	142399798	142400298	JUN;Gys2_Exon8Enhancer;0.528539
chr6	142399298	142399798	NR1H4;Gys2_Exon8Enhancer;0.61369
chr6	142399798	142400298	NR1H4;Gys2_Exon8Enhancer;0.267815
chr6	142399798	142400298	NR1H4;Gys2_Exon8Enhancer;0.243703
chr6	142398798	142399298	TLX2;Gys2_Exon8Enhancer;0.385275
chr6	142399298	142399798	IKZF2;Gys2_Exon8Enhancer;0.875888
chr6	142399298	142399798	IKZF2;Gys2_Exon8Enhancer;0.18152
chr6	142399798	142400298	IKZF2;Gys2_Exon8Enhancer;0.775129
chr6	142399798	142400298	IKZF2;Gys2_Exon8Enhancer;0.169678
chr6	142400298	142400798	IKZF2;Gys2_Exon8Enhancer;0.114416
chr6	142400298	142400798	IKZF2;Gys2_Exon8Enhancer;0.316497
chr6	142400798	142401298	IKZF2;Gys2_Exon8Enhancer;0.136931
chr6	142400798	142401298	IKZF2;Gys2_Exon8Enhancer;0.136986
chr6	142400298	142400798	DMAP1_NCOR{1,2}_SMARC;Gys2_Exon8Enhancer;0.245613
chr6	142398798	142399298	HBP1_HMGB_SSRP1_UBTF;Gys2_Exon8Enhancer;0.403966
chr6	142399798	142400298	HBP1_HMGB_SSRP1_UBTF;Gys2_Exon8Enhancer;0.400523
chr6	142400298	142400798	HBP1_HMGB_SSRP1_UBTF;Gys2_Exon8Enhancer;0.144697
chr6	142400298	142400798	HBP1_HMGB_SSRP1_UBTF;Gys2_Exon8Enhancer;0.145068
chr6	142400798	142401298	HBP1_HMGB_SSRP1_UBTF;Gys2_Exon8Enhancer;0.169517
chr6	142400798	142401298	HBP1_HMGB_SSRP1_UBTF;Gys2_Exon8Enhancer;0.169735
chr6	142399298	142399798	MSX1,2;Gys2_Exon8Enhancer;0.129429
chr6	142398798	142399298	HOX{A5,B5};Gys2_Exon8Enhancer;0.188724
chr6	142398798	142399298	GATA1..3;Gys2_Exon8Enhancer;0.170722
chr6	142398798	142399298	GATA1..3;Gys2_Exon8Enhancer;0.103123
chr6	142400298	142400798	GATA1..3;Gys2_Exon8Enhancer;0.103127
chr6	142400798	142401298	GATA1..3;Gys2_Exon8Enhancer;0.103129
chr6	142399298	142399798	PAX5;Gys2_Exon8Enhancer;0.329618
chr6	142398798	142399298	GLI1..3;Gys2_Exon8Enhancer;0.144241
chr6	142400798	142401298	GLI1..3;Gys2_Exon8Enhancer;0.870384
chr6	142399298	142399798	RUNX1..3;Gys2_Exon8Enhancer;0.150184
chr6	142399798	142400298	RUNX1..3;Gys2_Exon8Enhancer;0.79517
chr6	142400298	142400798	RUNX1..3;Gys2_Exon8Enhancer;0.635337
chr6	142400798	142401298	ZBTB6;Gys2_Exon8Enhancer;0.147674
chr6	142398798	142399298	POU5F1_SOX2{dimer};Gys2_Exon8Enhancer;0.192588
chr6	142400298	142400798	POU5F1_SOX2{dimer};Gys2_Exon8Enhancer;0.301991
