# Supplementary material for: Clock-dependent chromatin topology modulates circadian transcription and behavior
Source: Genes Dev. 2018 Mar 1;32(5-6):347–58. doi: 10.1101/gad.312397.118 (PMC5900709; doi:10.1101/gad.312397.118)
Supplement: Supplemental Material [file supp_gad.312397.118_Supplemental_Table_S5.xlsx]

## Sheet: Sheet1
go_id	name_1006
GO:0007622	rhythmic behavior
GO:0007623	circadian rhythm
GO:0009649	entrainment of circadian clock
GO:0022410	circadian sleep/wake cycle process
GO:0032922	circadian regulation of gene expression
GO:0042745	circadian sleep/wake cycle
GO:0042748	circadian sleep/wake cycle, non-REM sleep
GO:0042752	regulation of circadian rhythm
GO:0042753	positive regulation of circadian rhythm
GO:0042754	negative regulation of circadian rhythm
GO:0043153	entrainment of circadian clock by photoperiod
GO:0045187	regulation of circadian sleep/wake cycle, sleep
GO:0045188	regulation of circadian sleep/wake cycle, non-REM sleep
GO:0045938	positive regulation of circadian sleep/wake cycle, sleep
GO:0048511	rhythmic process
GO:0048512	circadian behavior
